# Supplementary material for: Soil-transmitted helminth infections and nutritional indices among Filipino schoolchildren
Source: PLoS Negl Trop Dis. 2021 Dec 22;15(12):e0010008. doi: 10.1371/journal.pntd.0010008 (PMC8694453; doi:10.1371/journal.pntd.0010008)
Supplement: S1 Dataset — (XLSX) [file pntd.0010008.s002.xlsx]

## Sheet: Dataset
BarcodeID	surveydate	schoolnum	PISex	pidob	_agemons	age	rural_urban	Watdrink_source	typetoiletused	SES	weight	height	_ZWFA	_ZHFA	_ZBFA	stunting	thinness	underwt	hemoglobin	anemia_severity	anemia	Asc_epg	Asc_Sp	Tri_epg	Tri_Sp	Hw_epg	Hw_Sp	anySTH	QD1Score	knowtrans_cat	QD3Score	knowsigns_cat	QD4Score	knowprev_cat	ScoreKnow	knowscore_cat	ScoreAtt	att_cat	ScoreBehav	behav_cat
101003	2016-07-11	19	2	2007-06-06	109	9	1	1	1	-1.32931	22.8	125.5	-1.42	-1.22	-0.99	0	0	0	13.6	0	0	0	0	0	0	0	0	0	0	1	2	1	4	2	10	1	4	2	22	3
101004	2016-07-12	19	1	2006-06-04	121	10	1	1	2		31.1	137.5		-0.11	-0.02	0	0		13.9	0	0	0	0	0	0	0	0	0	3	2	2	1	5	2	18	2	6	3	21	3
101007	2016-07-12	19	2	2007-04-23	111	9	1	1	2	-0.375531	25.7	125	-0.76	-1.46	0.12	0	0	0	12.4	0	0	744	1	0	0	0	0	1	3	2	2	1	1	1	14	2	5	2	27	3
101010	2016-07-12	19	1	2006-10-21	117	9	1	1	2	6.6302	25.1	131	-1.26	-0.87	-1.17	0	0	0	12.9	0	0	0	0	0	0	0	0	0	0	1	-1	1	-1	1	1	1	3	1	21	3
101020	2016-07-11	19	2	2006-08-14	119	9	1	1	2	1.06351	25.8	129.5	-1.24	-1.35	-0.64	0	0	0	13.2	0	0	0	0	0	0	0	0	0	4	2	4	2	4	2	21	3	5	2	28	3
101022	2016-07-11	19	1	2007-03-03	112	9	1	1	2	0.177551	24.9	128.5	-1.05	-0.95	-0.72	0	0	0	12.2	0	0	0	0	0	0	0	0	0	5	3	4	2	4	2	18	2	3	1	18	2
101023	2016-07-11	19	1	2006-11-19	116	9	1	1	2	4.47017	23.8	122	-1.59	-2.25	-0.19	1	0	0	14.2	0	0	0	0	0	0	0	0	0	2	1	2	1	4	2	13	2	5	2	27	3
101030	2016-07-11	19	2	2007-06-18	109	9	1	1	2	-1.93246	31.1	129.5	0.51	-0.57	1.06	0	0	0	13	0	0	0	0	0	0	0	0	0	2	1	1	1	4	2	15	2	4	2	25	3
101040	2016-07-11	19	2	2007-02-12	113	9	1	1	1	-1.32931	25.4	134.5	-0.96	-0.09	-1.39	0	0	0	12.7	0	0	0	0	0	0	0	0	0	2	1	2	1	4	2	13	2	4	2	28	3
101044	2016-07-12	19	2	2006-10-16	117	9	1	1	1	0.3726	26.2	124.5	-1.01	-1.99	0.21	0	0	0	12.1	0	0	0	0	0	0	0	0	0	4	2	-1	1	5	2	15	2	5	2	22	3
101053	2016-07-11	19	2	2007-11-12	104	8	1	1	2	0.354844	32.2	127.5	0.99	-0.5	1.6	0	0	0	12.1	0	0	0	0	0	0	0	0	0	0	1	1	1	0	1	3	1	1	1	25	3
101054	2016-07-11	19	1	2007-11-06	104	8	1	1	1	-0.531112	22.4	123.5	-1.38	-1.24	-0.89	0	0	0	12.7	0	0	0	0	0	0	0	0	0	1	1	2	1	6	2	13	2	5	2	28	3
101055	2016-07-12	19	2	2006-12-06	115	9	1	1	2	0.460359	23.3	130	-1.66	-0.96	-1.63	0	0	0	12.5	0	0	0	0	0	0	0	0	0	1	1	1	1	1	1	9	1	5	2	28	3
101056	2016-07-11	19	2	2007-07-04	108	9	1	1	1	-1.93246	19.9	122	-2.31	-1.72	-1.8	0	0	1	13.3	0	0	0	0	0	0	0	0	0	2	1	5	3	3	1	16	2	6	3	28	3
101057	2016-07-11	19	2	2007-03-31	111	9	1	1	1	-1.17373	38.1	136.5	1.48	0.4	1.64	0	0	0	14.6	0	0	0	0	0	0	0	0	0	4	2	1	1	6	2	19	2	5	2	28	3
101059	2016-07-11	19	2	2007-03-30	111	9	1	1	2	1.8617	19.9	120	-2.51	-2.27	-1.51	1	0	1	12.9	0	0	0	0	0	0	0	0	0	5	3	1	1	6	2	17	2	6	3	28	3
101060	2016-07-11	19	1	2006-11-02	116	9	1	1	2	0.510426	24.3	122	-1.44	-2.25	0.02	1	0	0	13	0	0	0	0	272	1	0	0	1	5	3	2	1	1	1	10	1	4	2	22	3
101061	2016-07-12	19	2	2007-04-20	111	9	1	9	1		25.1	128.5	-0.91	-0.89	-0.57	0	0	0	13.5	0	0	3612	1	0	0	0	0	1	2	1	1	1	3	1	10	1	6	3	27	3
101072	2016-07-11	19	2	2007-01-11	114	9	1	1	2	-0.375531	20.2	120	-2.61	-2.48	-1.42	1	0	1	14.5	0	0	0	0	0	0	0	0	0	3	2	2	1	7	3	16	2	4	2	28	3
101076	2016-07-11	19	2	2005-09-25	130	10	1	1	2	0.304778	26.6	135		-1.35	-1.42	0	0		12.9	0	0	0	0	0	0	0	0	0	2	1	2	1	3	1	11	2	5	2	26	3
101077	2016-07-11	19	1	2006-12-24	115	9	1	1	2	0.263062	21.1	118	-2.46	-2.83	-0.73	1	0	1	13.8	0	0	0	0	0	0	0	0	0	1	1	3	2	6	2	17	2	3	1	25	3
101083	2016-07-11	19	2	2006-09-10	118	9	1	1	2	1.8617	21.8	119.5	-2.33	-2.85	-0.69	1	0	1	13.5	0	0	0	0	44	1	0	0	1	4	2	2	1	2	1	16	2	4	2	28	3
101084	2016-07-12	19	1	2006-01-22	126	10	1	1	3	1.25856	22.6	122.5		-2.73	-1.03	1	0		12.5	0	0	656	1	0	0	0	0	1	1	1	1	1	1	1	7	1	5	2	23	3
101085	2016-07-11	19	1	2007-05-23	110	9	1	1	3	-1.32931	21.9	117.5	-1.89	-2.62	-0.15	1	0	0	13.7	0	0	0	0	0	0	0	0	0	-1	1	1	1	0	1	8	1	6	3	21	3
101086	2016-07-11	19	1	2006-11-08	116	9	1	1	2	0.177551	29.8	128	-0.06	-1.29	0.96	0	0	0	13.3	0	0	0	0	0	0	0	0	0	5	3	4	2	7	3	19	2	6	3	25	3
101100	2016-07-12	19	1	2007-04-13	111	9	1	1	1	-1.93246	30.8	127.5	0.42	-1.04	1.38	0	0	0	14.3	0	0	0	0	0	0	0	0	0	3	2	3	2	4	2	14	2	3	1	23	3
101103	2016-07-12	19	1	2007-09-09	106	8	1	1	2	0.177551	29.9	127	0.51	-0.79	1.32	0	0	0	12.9	0	0	0	0	0	0	0	0	0	1	1	3	2	1	1	13	2	4	2	23	3
101106	2016-07-11	19	2	2007-10-14	105	8	1	1	2	1.8617	24.6	128	-0.66	-0.5	-0.56	0	0	0	13.6	0	0	0	0	0	0	0	0	0	5	3	3	2	7	3	17	2	4	2	25	3
101109	2016-07-11	19	2	2007-05-28	110	9	1	1	2	-1.93246	39.6	132	1.73	-0.24	2.25	0	0	0	12.9	0	0	0	0	0	0	0	0	0	4	2	3	2	7	3	21	3	5	2	26	3
101110	2016-07-11	19	1	2007-03-30	111	9	1	1	2	-1.18433	27.2	128	-0.38	-0.96	0.27	0	0	0	13.9	0	0	0	0	0	0	0	0	0	3	2	4	2	6	2	17	2	6	3	25	3
101111	2016-07-11	19	1	2006-09-01	118	9	1	1	2	0.3726	36.5	132	1.03	-0.78	1.92	0	0	0	14.4	0	0	0	0	0	0	0	0	0	1	1	-1	1	1	1	8	1	4	2	20	3
101114	2016-07-12	19	2	2006-12-07	115	9	1	1	2	0.177551	38.8	135	1.35	-0.17	1.79	0	0	0	13.2	0	0	0	0	0	0	0	0	0	2	1	2	1	0	1	8	1	2	1	16	2
101115	2016-07-12	19	2	2006-07-12	120	10	1	1	2	0.738982	35.5	134	0.61	-0.72	1.25	0	0	0	12.5	0	0	0	0	0	0	0	0	0	2	1	1	1	2	1	9	1	5	2	24	3
101118	2016-07-12	19	2	2007-04-24	111	9	1	1	3		52.8	138	2.98	0.64	3.14	0	0	0	15.5	0	0	0	0	0	0	0	0	0	0	1	1	1	-1	1	2	1	2	1	17	2
101121	2016-07-11	19	1	2006-10-26	117	9	1	1	2	-1.0465	24.6	127.5	-1.41	-1.43	-0.78	0	0	0	12.5	0	0	1996	1	0	0	0	0	1	1	1	1	1	2	1	8	1	6	3	25	3
101124	2016-07-11	19	2	2007-03-28	112	9	1	1	2	-0.425597	25.2	130	-0.95	-0.73	-0.77	0	0	0	14.4	0	0	0	0	0	0	0	0	0	3	2	3	2	7	3	17	2	3	1	19	2
101126	2016-07-11	19	2	2005-01-13	138	11	1	1	1	-0.531112	37.3	132.5		-2.32	1.27	1	0		14.3	0	0	0	0	0	0	0	0	0	3	2	2	1	5	2	18	2	5	2	25	3
101131	2016-07-12	19	2	2007-05-04	110	9	1	1	2		21.4	123	-1.92	-1.71	-1.25	0	0	0	13.4	0	0	39788	1	1012	1	0	0	1	-1	1	1	1	4	2	11	2	3	1	28	3
101134	2016-07-11	19	2	2002-01-07	174	14	1	1	2		57	154		-1	1.22	0	0		12.4	0	0	0	0	0	0	0	0	0	3	2	1	1	7	3	12	2	2	1	24	3
101135	2016-07-11	19	2	2007-10-04	105	8	1	1	2	-1.18433	22.6	122	-1.22	-1.49	-0.45	0	0	0	14.1	0	0	0	0	0	0	0	0	0	3	2	3	2	6	2	17	2	3	1	24	3
101136	2016-07-12	19	1	2006-10-15	117	9	1	1	2	0.227617	27.2	124.5	-0.71	-1.91	0.65	0	0	0	12.6	0	0	0	0	0	0	0	0	0	4	2	2	1	3	1	17	2	1	1	27	3
101138	2016-07-14	19	2	2007-07-11	108	9	1	1	2	1.11357	30.3	124	0.42	-1.39	1.48	0	0	0	13.4	0	0	0	0	0	0	0	0	0	3	2	0	1	0	1	10	1	4	2	28	3
101141	2016-07-14	19	2	2005-03-20	136	11	1	1	2	1.74866	27.7	131.5		-2.33	-0.72	1	0		12.9	0	0	0	0	0	0	0	0	0	3	2	2	1	2	1	11	2	3	1	28	3
101147	2016-07-11	19	1	2007-01-27	114	9	1	1	2	-0.57058	18.6	128	-3.38	-1.16	-4.39	0	1	1	13.8	0	0	0	0	0	0	0	0	0	2	1	1	1	3	1	11	2	3	1	19	2
101152	2016-07-11	19	1	2006-12-02	115	9	1	1	2	-0.386129	25.3	130.5	-1.1	-0.82	-0.95	0	0	0	12.7	0	0	0	0	0	0	0	0	0	4	2	3	2	5	2	18	2	3	1	26	3
101155	2016-07-11	19	1	2006-09-18	118	9	1	1	1	-0.375531	36	127.5	0.95	-1.49	2.25	0	0	0	13.8	0	0	0	0	0	0	0	0	0	3	2	2	1	3	1	15	2	6	3	26	3
101159	2016-07-11	19	1	2007-01-21	114	9	1	2	1	0.227617	27.6	130	-0.45	-0.84	0.06	0	0	0	12.7	0	0	0	0	0	0	0	0	0	3	2	1	1	4	2	16	2	5	2	22	3
101163	2016-07-11	19	1	2007-04-24	111	9	1	1	2	0.177551	29.6	133.5	0.17	-0.06	0.28	0	0	0	11.8	0	0	0	0	0	0	0	0	0	1	1	1	1	1	1	11	2	5	2	26	3
101170	2016-07-12	19	1	2002-11-30	163	13	1	1	2	-1.17373	40.1	151		-1.22	-0.52	0	0		14.4	0	0	0	0	0	0	0	0	0	0	1	4	2	1	1	8	1	3	1	22	3
101178	2016-07-11	19	1	2007-05-03	110	9	1	1	1	-0.386129	24.3	126	-1.11	-1.23	-0.53	0	0	0	13.6	0	0	0	0	0	0	0	0	0	4	2	2	1	2	1	11	2	4	2	26	3
101180	2016-07-11	19	1	2006-10-05	117	9	1	1	1	-0.425597	42.4	135.5	1.87	-0.16	2.5	0	0	0	14	0	0	0	0	0	0	0	0	0	3	2	1	1	6	2	17	2	6	3	26	3
101182	2016-07-12	19	2	2007-07-26	108	8	1	1	2	-0.386129	29.5	132	0.26	-0.08	0.41	0	0	0	13.8	0	0	0	0	0	0	0	0	0	5	3	3	2	3	1	13	2	4	2	27	3
101189	2016-07-12	19	2	2007-02-28	112	9	1	1	2	0.135834	22.8	123.5	-1.61	-1.77	-0.75	0	0	0	13.2	0	0	0	0	0	0	0	0	0	3	2	2	1	7	3	16	2	3	1	26	3
101200	2016-07-11	19	2	2007-03-08	112	9	1	1	2	-0.531112	23.9	129	-1.29	-0.89	-1.14	0	0	0	13.2	0	0	0	0	0	0	0	0	0	0	1	3	2	5	2	12	2	6	3	28	3
101204	2016-07-12	19	1	2007-01-24	114	9	1	1	2	-0.375531	23.4	128	-1.61	-1.16	-1.39	0	0	0	12.8	0	0	0	0	0	0	0	0	0	4	2	5	3	7	3	24	3	6	3	26	3
101214	2016-07-12	19	2	2006-12-20	115	9	1	1	2	-1.17373	36.7	137.5	1.07	0.23	1.24	0	0	0	14.8	0	0	0	0	0	0	0	0	0	-1	1	1	1	1	1	7	1	6	3	28	3
101215	2016-07-11	19	1	2007-03-13	112	9	1	2	2	0.975748	25.5	124.5	-0.88	-1.6	0.17	0	0	0	13.7	0	0	1096	1	0	0	0	0	1	2	1	2	1	2	1	12	2	5	2	25	3
101226	2016-07-11	19	2	2006-10-31	116	9	1	1	1	-0.375531	44.5	147.5	1.97	1.73	1.54	0	0	0	14.7	0	0	0	0	0	0	0	0	0	4	2	3	2	4	2	18	2	6	3	26	3
101227	2016-07-11	19	2	2006-08-16	119	9	1	1	2	0.3726	34.8	139	0.56	0.14	0.64	0	0	0	12.2	0	0	0	0	0	0	0	0	0	2	1	1	1	-1	1	5	1	5	2	23	3
101232	2016-07-12	19	2	2006-11-04	116	9	1	1	2	-0.375531	31.2	140	0.12	0.54	-0.27	0	0	0	14.5	0	0	0	0	0	0	0	0	0	2	1	5	3	5	2	16	2	5	2	25	3
101234	2016-07-11	19	1	2004-03-21	148	12	1	1	2	0.975748	26.3	143		-1.15	-3.61	0	1		13.4	0	0	0	0	0	0	0	0	0	1	1	5	3	6	2	20	3	6	3	19	2
101241	2016-07-12	19	2	2005-06-25	133	11	1	1	2	5.67711	21.5	120.56		-3.75	-1.38	1	0		12.7	0	0	0	0	16	1	0	0	1	4	2	0	1	2	1	12	2	5	2	23	3
101242	2016-07-12	19	1	2007-05-23	110	9	1	1	2	-1.37102	21.7	125.5	-1.96	-1.31	-1.76	0	0	0	11.6	0	0	22884	1	392	1	0	0	1	-4	1	-2	1	5	2	7	1	4	2	21	3
101251	2016-07-11	19	1	2006-11-29	115	9	1	1	2	-0.425597	24.5	126	-1.33	-1.55	-0.53	0	0	0	13.6	0	0	0	0	0	0	0	0	0	3	2	1	1	4	2	12	2	4	2	26	3
101253	2016-07-12	19	1	2005-06-17	133	11	1	1	1	0.3726	27.9	140		-0.53	-1.87	0	0		14	0	0	0	0	0	0	0	0	0	0	1	1	1	1	1	7	1	4	2	28	3
101254	2016-07-11	19	2	2007-05-23	110	9	1	1	2	1.10297	20.9	125	-2.09	-1.38	-1.84	0	0	1	12	0	0	0	0	0	0	0	0	0	2	1	0	1	4	2	10	1	5	2	28	3
101261	2016-07-11	19	1	2006-11-20	116	9	1	1	2	0.460359	23.1	128	-1.81	-1.29	-1.58	0	0	0	13.5	0	0	17840	1	0	0	0	0	1	4	2	2	1	7	3	21	3	4	2	28	3
101265	2016-07-11	19	2	2007-01-03	114	9	1	1	2	-0.425597	31.5	132	0.29	-0.57	0.78	0	0	0	11.9	0	0	832	1	0	0	0	0	1	5	3	4	2	7	3	21	3	3	1	24	3
101266	2016-07-11	19	2	2007-06-03	109	9	1	1	2	-0.425597	20.3	124	-2.23	-1.47	-1.97	0	0	1	12.4	0	0	0	0	0	0	0	0	0	1	1	1	1	1	1	6	1	5	2	28	3
101267	2016-07-12	19	2	2004-09-25	142	11	1	1	2	0.27366	32	140		-1.5	-0.73	0	0		12.5	0	0	892	1	0	0	0	0	1	2	1	3	2	3	1	13	2	6	3	28	3
101274	2016-07-11	19	2	2006-12-26	115	9	1	1	1	-0.425597	19.3	124	-3.02	-1.92	-2.7	0	1	1	12.7	0	0	0	0	0	0	0	0	0	1	1	1	1	1	1	10	1	2	1	28	3
101275	2016-07-11	19	1	2006-09-02	118	9	1	1	2	6.23854	26.3	136	-0.99	-0.14	-1.52	0	0	0	14.3	0	0	0	0	0	0	0	0	0	0	1	2	1	5	2	12	2	3	1	25	3
101276	2016-07-12	19	1	2007-09-29	105	8	1	1	2	-1.17373	21.9	121	-1.61	-1.73	-0.69	0	0	0	12.8	0	0	0	0	0	0	0	0	0	0	1	3	2	6	2	13	2	4	2	24	3
101282	2016-07-12	19	1	2005-09-11	130	10	1	1	2	5.67711	23.1	123		-2.88	-0.98	1	0		13.3	0	0	0	0	8	1	0	0	1	3	2	3	2	2	1	16	2	6	3	28	3
101286	2016-07-11	19	1	2007-09-22	106	8	1	2	2	1.8617	22.7	127	-1.39	-0.79	-1.43	0	0	0	13.5	0	0	0	0	64	1	0	0	1	4	2	1	1	5	2	18	2	5	2	28	3
101290	2016-07-11	19	1	2006-08-28	118	9	1	1	2	0.975748	35.6	136	0.89	-0.14	1.35	0	0	0	12.7	0	0	0	0	0	0	0	0	0	4	2	2	1	5	2	19	2	5	2	28	3
101297	2016-07-11	19	2	2007-06-30	108	9	1	1	2	-0.425597	26.4	126	-0.4	-1.06	0.27	0	0	0	12.5	0	0	0	0	0	0	0	0	0	1	1	2	1	2	1	9	1	6	3	28	3
101301	2016-07-11	19	2	2006-11-24	116	9	1	1	2	1.25856	22.4	118.5	-2	-2.87	-0.25	1	0	1	12.6	0	0	0	0	0	0	0	0	0	4	2	2	1	6	2	21	3	5	2	25	3
101302	2016-07-11	19	2	2007-02-15	113	9	1	1	2	-1.17373	33.6	136	0.71	0.16	0.83	0	0	0	11.7	0	0	0	0	0	0	0	0	0	3	2	2	1	3	1	11	2	4	2	28	3
101306	2016-07-11	19	2	2007-04-27	111	9	1	1	2	1.25856	24.1	127.5	-1.17	-1.05	-0.8	0	0	0	11.7	0	0	0	0	0	0	0	0	0	-1	1	0	1	3	1	4	1	4	2	18	2
101308	2016-07-11	19	2	2007-02-09	113	9	1	1	2	-1.93246	24.1	126.5	-1.3	-1.37	-0.7	0	0	0	12.9	0	0	0	0	32	1	0	0	1	1	1	2	1	1	1	11	2	4	2	26	3
101309	2016-07-11	19	2	2006-11-18	116	9	1	1	2	0.975748	34.4	143	0.66	1.02	0.19	0	0	0	14.1	0	0	0	0	0	0	0	0	0	2	1	3	2	6	2	19	2	5	2	28	3
101311	2016-07-11	19	1	2007-05-26	110	9	1	1	2	-1.93246	23.8	127	-1.26	-1.06	-0.93	0	0	0	14.4	0	0	0	0	0	0	0	0	0	2	1	2	1	2	1	10	1	5	2	27	3
101312	2016-07-12	19	1	2005-11-07	128	10	1	1	2	1.25856	25.3	129.5		-1.78	-1.06	0	0		11.9	0	0	0	0	0	0	0	0	0	6	3	5	3	6	2	26	3	4	2	22	3
101313	2016-07-11	19	2	2007-10-19	105	8	1	1	1	-0.531112	20.7	120	-1.82	-1.82	-0.98	0	0	0	12.3	0	0	0	0	0	0	0	0	0	1	1	1	1	1	1	7	1	4	2	28	3
101317	2016-07-11	19	1	2006-04-23	123	10	1	2	2	0.3726	26.3	128.5		-1.64	-0.38	0	0		13.3	0	0	0	0	288	1	0	0	1	1	1	-1	1	-1	1	1	1	4	2	14	2
101325	2016-07-11	19	2	2007-09-07	106	8	1	1	9	0.975748	21.1	128	-1.75	-0.58	-2.19	0	1	0	13.2	0	0	0	0	0	0	0	0	0	1	1	1	1	1	1	8	1	3	1	17	2
101326	2016-07-11	19	1	2005-11-09	128	10	1	1	2	-0.581178	45.1	135.5		-0.88	2.54	0	0		11.9	0	0	6268	1	0	0	0	0	1	2	1	3	2	7	3	16	2	5	2	28	3
101328	2016-07-12	19	1	2007-05-12	110	9	1	1	2	1.25856	27	127.5	-0.38	-0.98	0.3	0	0	0	13.5	0	0	0	0	0	0	0	0	0	-1	1	2	1	2	1	6	1	2	1	18	2
108001	2016-06-20	18	1	2006-07-10	119	9	2	1	2	0.499827	23.6	134	-1.82	-0.53	-2.57	0	1	0	12.6	0	0	0	0	0	0	0	0	0	1	1	3	2	2	1	11	2	4	2	28	3
108008	2016-06-20	18	2	2007-02-01	113	9	2	1	1	-1.18433	30	124.5	0.07	-1.69	1.26	0	0	0	12.7	0	0	0	0	0	0	0	0	0	5	3	3	2	0	1	13	2	5	2	25	3
108009	2016-06-20	18	1	2006-10-20	116	9	2	1	1		21.7	120	-2.29	-2.57	-0.81	1	0	1	11.5	0	0	9172	1	0	0	0	0	1	2	1	4	2	4	2	14	2	5	2	25	3
108010	2016-06-23	18	1	2007-02-03	113	9	2	1	1		19.4	122	-3.03	-2.07	-2.56	1	1	1	11.9	0	0	0	0	0	0	0	0	0	0	1	0	1	4	2	7	1	1	1	24	3
108011	2016-06-23	18	2	2006-11-15	115	9	2	1	2	0.263062	20.7	126	-2.5	-1.6	-2.25	0	1	1	13.2	0	0	0	0	0	0	0	0	0	2	1	4	2	5	2	14	2	4	2	28	3
108012	2016-06-22	18	1	2007-04-10	110	9	2	2	2	0.135834	23	121	-1.51	-2.05	-0.25	1	0	0	10.3	1	1	0	0	0	0	0	0	0	2	1	1	1	2	1	11	2	4	2	25	3
108018	2016-06-22	18	2	2007-08-04	107	8	2	9	2	0.975748	34	129	1.11	-0.49	1.72	0	0	0	15	0	0	0	0	0	0	0	0	0	5	3	2	1	5	2	17	2	4	2	22	3
108021	2016-06-20	18	2	2006-10-19	116	9	2	1	2	1.8617	22.8	122.5	-1.87	-2.23	-0.68	1	0	0	11.7	0	0	0	0	0	0	0	0	0	5	3	3	2	5	2	18	2	6	3	21	3
108023	2016-06-22	18	1	2007-05-26	109	9	2	9	2	1.81999	24.2	130.5	-1.09	-0.41	-1.36	0	0	0	11.9	0	0	0	0	0	0	0	0	0	1	1	2	1	3	1	8	1	3	1	25	3
108024	2016-06-21	18	2	2005-05-12	133	11	2	1	1	0.177551	23.5	134.5		-1.65	-2.78	0	1		10.3	1	1	0	0	0	0	0	0	0	1	1	1	1	1	1	8	1	3	1	26	3
108025	2016-06-20	18	1	2007-07-23	107	8	2	1	2	6.38353	18.9	117	-2.9	-2.53	-1.68	1	0	1	14.1	0	0	0	0	0	0	0	0	0	0	1	2	1	2	1	8	1	7	3	24	3
108027	2016-06-23	18	2	2007-10-02	105	8	2	1	1	2.69406	30.5	130	0.63	-0.16	0.95	0	0	0	13	0	0	0	0	0	0	0	0	0	0	1	1	1	1	1	8	1	5	2	27	3
108031	2016-06-20	18	2	2007-04-07	111	9	2	1	2	1.8617	26.7	117	-0.52	-2.75	1.35	1	0	0	12.5	0	0	0	0	0	0	0	0	0	2	1	4	2	2	1	11	2	4	2	28	3
108032	2016-06-20	18	2	2006-06-10	120	10	2	1	9	1.06351	43.4	130	1.64	-1.35	2.61	0	0	0	12.3	0	0	0	0	0	0	0	0	0	3	2	3	2	2	1	12	2	4	2	28	3
108033	2016-06-20	18	2	2007-03-27	111	9	2	1	2	0.460359	29.5	130	0.09	-0.65	0.58	0	0	0	12.9	0	0	0	0	0	0	0	0	0	4	2	0	1	4	2	12	2	5	2	27	3
108035	2016-06-20	18	1	2007-05-01	110	9	2	1	9		22.3	120	-1.75	-2.21	-0.4	1	0	0	12.6	0	0	0	0	0	0	0	0	0	0	1	1	1	3	1	9	1	7	3	28	3
108038	2016-06-23	18	2	2006-11-08	115	9	2	9	1	2.42313	22.5	122.5	-1.9	-2.16	-0.78	1	0	0	11.4	1	1	0	0	248	1	0	0	1	4	2	2	1	4	2	14	2	3	1	28	3
108040	2016-06-20	18	1	2006-12-19	114	9	2	1	2	-1.17373	25.8	123.5	-0.91	-1.89	0.39	0	0	0	12.5	0	0	0	0	0	0	0	0	0	-1	1	0	1	5	2	9	1	7	3	21	3
108042	2016-06-20	18	1	2007-05-12	109	9	2	1	2	1.06351	24.7	129	-0.94	-0.66	-0.85	0	0	0	12.1	0	0	0	0	0	0	0	0	0	2	1	3	2	3	1	9	1	5	2	27	3
108044	2016-06-20	18	2	2007-12-09	102	8	2	1	1	1.8617	28	127	0.32	-0.42	0.73	0	0	0	12.2	0	0	0	0	0	0	0	0	0	5	3	4	2	4	2	17	2	6	3	26	3
108048	2016-06-20	18	1	2007-09-20	105	8	2	9	9		24	123	-0.92	-1.39	-0.06	0	0	0	13	0	0	0	0	0	0	0	0	0	1	1	2	1	2	1	8	1	5	2	19	2
108055	2016-06-20	18	1	2007-01-29	113	9	2	1	2	0.499827	28.1	129	-0.28	-0.93	0.39	0	0	0	11.9	0	0	2896	1	0	0	0	0	1	1	1	2	1	0	1	6	1	3	1	28	3
108062	2016-06-21	18	1	2007-10-07	105	8	2	1	9		25.2	126.5	-0.58	-0.8	-0.14	0	0	0	11.4	1	1	0	0	0	0	0	0	0	0	1	-1	1	5	2	8	1	1	1	28	3
108063	2016-06-22	18	1	2004-07-18	143	11	2	1	2	5.67711	24.5	128.5		-2.84	-1.66	1	0		9.3	2	1	0	0	0	0	0	0	0	1	1	1	1	1	1	11	2	6	3	28	3
203004	2016-06-20	30	2	2006-10-01	117	9	2	1	2	1.8617	31.4	139	0.09	0.3	-0.11	0	0	0	12.6	0	0	8432	1	108	1	0	0	1	4	2	3	2	6	2	17	2	4	2	25	3
203005	2016-06-20	30	1	2007-05-06	110	9	2	2	1	-0.0828168	31.7	130.5	0.65	-0.48	1.27	0	0	0	13.9	0	0	0	0	0	0	0	0	0	3	2	1	1	2	1	10	1	3	1	27	3
203006	2016-06-20	30	1	2007-07-27	107	8	2	1	1	-0.375531	28.5	129	0.15	-0.52	0.63	0	0	0	10.5	1	1	0	0	0	0	0	0	0	5	3	4	2	5	2	19	2	4	2	28	3
203007	2016-06-21	30	2	2007-03-26	111	9	2	1	2	-1.93246	27.2	129.5	-0.4	-0.73	0	0	0	0	11.6	0	0	12	1	0	0	0	0	1	5	3	3	2	5	2	16	2	4	2	25	3
203010	2016-06-20	30	1	2007-08-04	107	8	2	1	2	0.510426	32.6	123	0.98	-1.53	2.36	0	0	0	14.2	0	0	0	0	0	0	0	0	0	2	1	2	1	5	2	14	2	5	2	27	3
203013	2016-06-20	30	2	2006-08-10	118	9	2	1	2	0.3726	36	132.5	0.8	-0.8	1.51	0	0	0	12.5	0	0	0	0	0	0	0	0	0	-1	1	2	1	2	1	8	1	4	2	23	3
203017	2016-06-21	30	2	2007-04-10	110	9	2	1	2	0.510426	20.9	116	-2.09	-2.84	-0.35	1	0	1	12.2	0	0	11536	1	48	1	0	0	1	3	2	-2	1	0	1	3	1	3	1	17	2
203018	2016-06-20	30	2	2007-03-30	111	9	2	1	2	-0.425597	45.3	140.5	2.31	1.05	2.27	0	0	0	13.3	0	0	0	0	0	0	0	0	0	5	3	4	2	5	2	20	3	4	2	28	3
203021	2016-06-21	30	1	2006-09-28	117	9	2	2	2	-0.57058	22.5	125	-2.07	-1.83	-1.35	0	0	1	11.9	0	0	0	0	0	0	0	0	0	5	3	4	2	5	2	18	2	3	1	22	3
203024	2016-06-20	30	1	2007-01-02	114	9	2	1	2	0.510426	25.2	132	-1.07	-0.51	-1.24	0	0	0	12.3	0	0	0	0	0	0	0	0	0	4	2	4	2	6	2	22	3	4	2	25	3
203025	2016-06-20	30	2	2007-06-17	108	9	2	1	2	0.313128	23.1	119.5	-1.26	-2.13	0.04	1	0	0	11.6	0	0	0	0	0	0	0	0	0	1	1	2	1	6	2	13	2	2	1	26	3
203031	2016-06-20	30	2	2007-04-24	110	9	2	1	2	-1.0465	29.2	130.5	0.09	-0.49	0.47	0	0	0	10.9	1	1	0	0	0	0	0	0	0	4	2	2	1	6	2	16	2	3	1	26	3
203034	2016-06-20	30	2	2006-08-20	118	9	2	1	2	-0.287771	22.8	128.5	-2.01	-1.43	-1.68	0	0	1	12.6	0	0	0	0	0	0	0	0	0	1	1	3	2	6	2	14	2	4	2	27	3
203038	2016-06-20	30	1	2003-06-10	156	13	2	1	1	1.62494	31.3	142.5		-1.82	-1.64	0	0		12.7	0	0	45640	1	10056	1	0	0	1	3	2	0	1	5	2	15	2	6	3	23	3
203039	2016-06-20	30	2	2007-02-08	112	9	2	1	2	1.8617	24.3	125	-1.18	-1.53	-0.38	0	0	0	12.6	0	0	25852	1	0	0	0	0	1	0	1	0	1	1	1	5	1	4	2	24	3
203040	2016-06-20	30	1	2006-09-02	118	9	2	1	2	-1.17373	24.2	127	-1.58	-1.57	-0.9	0	0	0	12.1	0	0	0	0	0	0	0	0	0	5	3	2	1	7	3	18	2	2	1	24	3
203041	2016-06-20	30	2	2006-09-19	117	9	2	1	2	-0.375531	38.3	135.5	1.18	-0.25	1.63	0	0	0	13.7	0	0	0	0	0	0	0	0	0	4	2	2	1	5	2	15	2	6	3	26	3
203044	2016-06-22	30	2	2007-08-14	106	8	2	1	2		26.6	126	-0.23	-0.91	0.37	0	0	0	12.8	0	0	0	0	0	0	0	0	0	6	3	3	2	7	3	20	3	5	2	26	3
203046	2016-06-20	30	1	2007-06-19	108	9	2	1	1		37	130.5	1.66	-0.34	2.38	0	0	0	12.8	0	0	6	1	0	0	0	0	1	1	1	1	1	2	1	8	1	2	1	25	3
203047	2016-06-20	30	2	2007-05-17	109	9	2	1	2	-0.375531	48.7	134.5	2.74	0.24	3.04	0	0	0	13.6	0	0	0	0	0	0	0	0	0	5	3	3	2	4	2	16	2	4	2	24	3
203048	2016-06-21	30	2	2006-08-04	119	9	2	1	2	5.6354	20.6	125.5	-2.81	-1.98	-2.31	0	1	1	11.7	0	0	6080	1	64	1	0	0	1	4	2	1	1	1	1	10	1	3	1	27	3
203050	2016-06-20	30	2	2007-08-18	106	8	2	1	2	-0.425597	23.3	122.5	-1.08	-1.48	-0.27	0	0	0	11.5	0	0	0	0	0	0	0	0	0	1	1	1	1	5	2	14	2	4	2	26	3
203051	2016-06-20	30	2	2007-08-25	106	8	2	1	1	-1.17373	24.6	132	-0.72	0.08	-1.18	0	0	0	12.3	0	0	0	0	0	0	0	0	0	4	2	2	1	6	2	16	2	5	2	28	3
203063	2016-06-20	30	1	2007-03-12	111	9	2	1	2	-1.93246	30.4	127	0.34	-1.13	1.35	0	0	0	13.5	0	0	0	0	0	0	0	0	0	4	2	4	2	6	2	22	3	6	3	19	2
203072	2016-06-20	30	1	2007-10-12	104	8	2	1	3		28.5	130.5	0.31	-0.05	0.48	0	0	0	11.4	1	1	0	0	0	0	0	0	0	1	1	1	1	1	1	10	1	5	2	21	3
203077	2016-06-20	30	1	2006-09-06	118	9	2	1	2	-0.375531	23.1	121.5	-1.92	-2.44	-0.45	1	0	0	12.6	0	0	0	0	0	0	0	0	0	3	2	3	2	6	2	17	2	5	2	23	3
203078	2016-06-20	30	2	2006-09-22	117	9	2	1	2	-1.17373	24.6	127	-1.42	-1.59	-0.67	0	0	0	13	0	0	600	1	0	0	0	0	1	4	2	3	2	5	2	15	2	4	2	20	3
203080	2016-06-20	30	1	2007-03-03	112	9	2	1	2	-1.17373	30.9	127	0.38	-1.19	1.45	0	0	0	13	0	0	0	0	0	0	0	0	0	5	3	4	2	5	2	19	2	5	2	26	3
203085	2016-06-21	30	2	2006-12-19	114	9	2	1	1	-1.13426	30.5	129.5	0.1	-0.97	0.82	0	0	0	13.3	0	0	0	0	0	0	0	0	0	5	3	4	2	6	2	18	2	6	3	27	3
203087	2016-06-21	30	2	2006-09-26	117	9	2	1	2	0.315376	21.1	122	-2.5	-2.38	-1.38	1	0	1	13.1	0	0	0	0	168	1	0	0	1	5	3	3	2	7	3	18	2	2	1	27	3
203090	2016-06-20	30	1	2007-03-05	112	9	2	1	2		24.2	124	-1.25	-1.68	-0.27	0	0	0	12.9	0	0	0	0	0	0	0	0	0	4	2	1	1	6	2	16	2	6	3	26	3
203093	2016-06-20	30	2	2007-03-17	111	9	2	1	3	-1.17373	22.8	132.5	-1.55	-0.24	-2.2	0	1	0	13.9	0	0	0	0	8	1	0	0	1	0	1	1	1	4	2	13	2	7	3	22	3
203100	2016-06-20	30	2	2007-02-25	112	9	2	1	2	-0.248303	21.8	122.5	-1.92	-1.94	-1.02	0	0	0	12.4	0	0	58584	1	232	1	0	0	1	4	2	3	2	5	2	19	2	7	3	27	3
203102	2016-06-20	30	1	2005-12-31	126	10	2	1	2	-1.0465	24	123.5		-2.58	-0.57	1	0		12.1	0	0	0	0	0	0	0	0	0	4	2	2	1	5	2	16	2	4	2	27	3
203106	2016-06-20	30	1	2007-05-03	110	9	2	1	1	-1.0465	23.9	124	-1.23	-1.55	-0.36	0	0	0	10.8	1	1	0	0	0	0	0	0	0	4	2	1	1	6	2	14	2	3	1	27	3
213002	2016-06-20	26	2	2007-04-30	110	9	2	1	2	0.177551	31.2	138	0.47	0.73	0.11	0	0	0	14.3	0	0	0	0	0	0	0	0	0	5	3	2	1	5	2	18	2	5	2	28	3
213003	2016-06-20	26	1	2007-04-17	110	9	2	1	2		25.3	127	-0.82	-1.06	-0.27	0	0	0	12.4	0	0	0	0	28	1	0	0	1	0	1	1	1	5	2	9	1	6	3	19	2
213005	2016-06-22	26	2	2006-01-03	126	10	2	1	2	5.58533	23.8	123		-2.88	-0.61	1	0		12.1	0	0	6896	1	260	1	0	0	1	4	2	3	2	6	2	15	2	6	3	23	3
213006	2016-06-20	26	2	2007-04-02	111	9	2	1	2	2.34947	23.7	127.5	-1.28	-1.05	-0.97	0	0	0	12.4	0	0	0	0	0	0	0	0	0	5	3	4	2	5	2	18	2	5	2	24	3
213009	2016-06-22	26	1	2006-02-04	125	10	2	1	3	-1.17373	20.2	125		-2.29	-2.95	1	1		12	0	0	0	0	0	0	0	0	0	0	1	1	1	1	1	8	1	5	2	21	3
213010	2016-06-22	26	1	2007-01-04	114	9	2	1	2	-0.375531	23.7	131	-1.51	-0.68	-1.8	0	0	0	13.1	0	0	0	0	0	0	0	0	0	1	1	2	1	9	3	20	3	6	3	27	3
213012	2016-06-20	26	1	2007-04-04	111	9	2	1	2	-0.581178	24.9	123.5	-0.99	-1.7	0.11	0	0	0	12.3	0	0	0	0	0	0	0	0	0	4	2	2	1	3	1	14	2	5	2	27	3
213014	2016-06-20	26	1	2006-11-28	115	9	2	2	3	6.38353	21.4	125	-2.34	-1.71	-1.93	0	0	1	13	0	0	0	0	0	0	0	0	0	1	1	2	1	1	1	10	1	2	1	23	3
213015	2016-06-20	26	2	2007-04-26	110	9	2	1	2	1.11357	23.1	126	-1.39	-1.22	-0.96	0	0	0	13	0	0	0	0	0	0	0	0	0	5	3	3	2	4	2	14	2	1	1	26	3
213018	2016-06-22	26	1	2006-06-29	120	9	2	1	2	-1.17373	27.7	126	-0.75	-1.85	0.53	0	0	0	14.7	0	0	0	0	0	0	0	0	0	3	2	1	1	4	2	11	2	2	1	25	3
213019	2016-06-23	26	2	2006-12-19	114	9	2	1	2	1.25856	18.1	117.5	-3.38	-2.88	-2.16	1	1	1	12.5	0	0	25712	1	80	1	0	0	1	5	3	6	3	6	2	22	3	6	3	26	3
213021	2016-06-22	26	2	2006-09-19	117	9	2	1	2	2.42313	27.3	131	-0.75	-0.96	-0.29	0	0	0	13.4	0	0	0	0	0	0	0	0	0	6	3	4	2	7	3	22	3	5	2	28	3
213022	2016-06-20	26	1	2007-06-18	108	9	2	1	2	-1.32931	24.1	124	-1.06	-1.42	-0.24	0	0	0	10.6	1	1	0	0	0	0	0	0	0	3	2	1	1	1	1	9	1	2	1	18	2
213023	2016-06-23	26	2	2007-09-04	106	8	2	1	2	-0.287771	19.4	116	-2.36	-2.56	-0.97	1	0	1	13.4	0	0	0	0	0	0	0	0	0	0	1	1	1	2	1	6	1	5	2	27	3
213025	2016-06-22	26	2	2006-09-14	117	9	2	1	1		26.2	128	-1.01	-1.44	-0.25	0	0	0	12.8	0	0	0	0	0	0	0	0	0	4	2	2	1	3	1	13	2	7	3	27	3
213028	2016-06-21	26	1	2005-08-26	130	10	2	1	1	-1.17373	23.1	131		-1.68	-2.51	0	1		12.6	0	0	1912	1	0	0	0	0	1	4	2	1	1	2	1	13	2	4	2	24	3
213029	2016-06-21	26	2	2007-01-02	114	9	2	1	2		23	128	-1.68	-1.21	-1.41	0	0	0	13.5	0	0	0	0	0	0	0	0	0	1	1	1	1	3	1	9	1	4	2	23	3
213030	2016-06-21	26	2	2007-12-12	102	8	2	1	2	6.42524	32.2	135	1.11	0.92	0.86	0	0	0	13.5	0	0	0	0	0	0	0	0	0	5	3	4	2	7	3	19	2	3	1	24	3
213033	2016-06-20	26	1	2007-10-14	104	8	2	1	2	-0.287771	33.3	133	1.28	0.37	1.48	0	0	0	14.4	0	0	0	0	0	0	0	0	0	0	1	1	1	4	2	7	1	2	1	24	3
213034	2016-06-21	26	1	2004-04-28	146	12	2	1	2	0.227617	33.9	138		-1.7	0.08	0	0		13	0	0	0	0	0	0	0	0	0	-1	1	4	2	4	2	13	2	4	2	22	3
213035	2016-06-21	26	1	2007-05-29	109	9	2	1	1	-1.17373	25.7	125.5	-0.66	-1.24	0.14	0	0	0	10.1	1	1	0	0	0	0	0	0	0	2	1	0	1	0	1	6	1	6	3	28	3
213036	2016-06-21	26	1	2006-12-24	114	9	2	1	2	0.510426	34.5	133	0.93	-0.35	1.53	0	0	0	15.4	0	0	0	0	0	0	0	0	0	4	2	3	2	4	2	17	2	3	1	17	2
213037	2016-06-20	26	1	2006-09-29	117	9	2	1	2	0.315376	20.4	121	-2.84	-2.46	-1.75	1	0	1	12.9	0	0	0	0	0	0	0	0	0	4	2	0	1	0	1	8	1	4	2	26	3
213038	2016-06-20	26	2	2007-12-12	102	8	2	1	2	-0.581178	22.1	122	-1.17	-1.26	-0.61	0	0	0	12.1	0	0	0	0	0	0	0	0	0	2	1	2	1	4	2	14	2	5	2	27	3
213040	2016-06-21	26	1	2007-07-17	107	8	2	1	2	0.315376	20.5	118	-2.24	-2.36	-0.91	1	0	1	12.5	0	0	0	0	0	0	0	0	0	0	1	1	1	2	1	6	1	5	2	25	3
213041	2016-06-21	26	2	2007-02-23	112	9	2	1	2	-1.17373	21.9	120	-1.89	-2.34	-0.59	1	0	0	12.5	0	0	0	0	0	0	0	0	0	4	2	2	1	6	2	18	2	6	3	26	3
213044	2016-06-22	26	1	2006-12-04	115	9	2	1	2	-0.425597	23.9	129	-1.51	-1.06	-1.34	0	0	0	12.5	0	0	0	0	0	0	0	0	0	3	2	2	1	7	3	17	2	4	2	28	3
213045	2016-06-20	26	1	2007-06-18	108	9	2	1	2	1.8617	22.2	127	-1.67	-0.93	-1.74	0	0	0	12.9	0	0	0	0	0	0	0	0	0	5	3	5	3	6	2	23	3	5	2	22	3
307002	2016-06-29	1	2	2007-06-26	108	9	1	1	2	-1.0465	21.4	121	-1.79	-1.88	-0.88	0	0	0	11.6	0	0	0	0	0	0	0	0	0	3	2	5	3	8	3	20	3	5	2	26	3
307003	2016-06-27	1	2	2006-05-18	121	10	1	1	2	1.8617	23.8	124		-2.36	-0.63	1	0		13.4	0	0	0	0	0	0	0	0	0	2	1	6	3	4	2	17	2	5	2	27	3
307004	2016-06-27	1	1	2007-08-12	107	8	1	1	2	-1.17373	25.1	130	-0.72	-0.36	-0.81	0	0	0	11.5	0	0	0	0	0	0	0	0	0	5	3	2	1	3	1	17	2	3	1	22	3
307008	2016-06-28	1	1	2007-01-08	114	9	1	1	2	-1.17373	25.7	129	-0.93	-1	-0.5	0	0	0	13.6	0	0	560	1	0	0	0	0	1	3	2	2	1	4	2	17	2	4	2	26	3
307009	2016-06-30	1	1	2006-12-24	114	9	1	1	2		26.5	132.5	-0.72	-0.43	-0.75	0	0	0	13	0	0	0	0	0	0	0	0	0	0	1	3	2	4	2	13	2	6	3	27	3
307011	2016-06-29	1	2	2007-04-06	111	9	1	1	1	-0.287771	21.8	128	-1.86	-0.97	-1.92	0	0	0	12.5	0	0	0	0	0	0	0	0	0	5	3	4	2	8	3	23	3	7	3	28	3
307015	2016-06-28	1	2	2006-11-05	116	9	1	1	2	0.975748	22.7	130	-1.91	-1.04	-1.93	0	0	0	12.9	0	0	42104	1	0	0	0	0	1	6	3	1	1	5	2	16	2	5	2	23	3
307018	2016-06-27	1	2	2007-07-14	108	8	1	1	2		27	127.5	-0.26	-0.82	0.26	0	0	0	12.3	0	0	0	0	0	0	0	0	0	3	2	3	2	3	1	17	2	6	3	23	3
307023	2016-06-27	1	1	2006-09-15	117	9	1	1	2	-1.93246	25.4	129.5	-1.18	-1.11	-0.77	0	0	0	13.9	0	0	49256	1	0	0	0	0	1	3	2	4	2	5	2	17	2	6	3	19	2
307027	2016-06-28	1	1	2006-11-14	115	9	1	1	3	1.675	30.6	134	0.16	-0.26	0.43	0	0	0	13.4	0	0	0	0	0	0	0	0	0	3	2	2	1	3	1	15	2	7	3	21	3
307029	2016-06-29	1	1	2007-06-08	109	9	1	1	2	-1.93246	24.6	126.5	-0.97	-1.08	-0.46	0	0	0	11.9	0	0	1272	1	0	0	0	0	1	4	2	4	2	6	2	18	2	2	1	27	3
307030	2016-06-27	1	2	2006-10-28	116	9	1	1	2	1.25856	21.7	126	-2.22	-1.68	-1.74	0	0	1	11.7	0	0	0	0	40	1	0	0	1	5	3	3	2	5	2	17	2	6	3	26	3
307033	2016-06-27	1	2	2007-09-04	106	8	1	1	2	-1.93246	22.1	125.5	-1.43	-0.99	-1.25	0	0	0	13.5	0	0	0	0	0	0	0	0	0	4	2	6	3	8	3	26	3	5	2	20	3
307036	2016-06-27	1	2	2006-12-02	115	9	1	1	2	-1.17373	21.3	118.5	-2.29	-2.79	-0.68	1	0	1	12.2	0	0	0	0	0	0	0	0	0	5	3	4	2	6	2	20	3	5	2	28	3
307037	2016-06-30	1	2	2007-06-22	108	9	1	1	9		23.6	132.5	-1.12	0	-1.75	0	0	0	12.8	0	0	0	0	0	0	0	0	0	2	1	3	2	8	3	19	2	7	3	28	3
307038	2016-06-29	1	2	2006-03-21	123	10	1	1	2	1.66441	22.3	126		-2.2	-1.63	1	0		11.8	0	0	0	0	0	0	0	0	0	2	1	4	2	5	2	19	2	3	1	26	3
307043	2016-06-28	1	1	2006-12-19	114	9	1	1	2	-0.248303	30.8	129	0.25	-1	1.14	0	0	0	12.9	0	0	0	0	0	0	0	0	0	3	2	2	1	6	2	18	2	4	2	24	3
307044	2016-06-28	1	2	2006-12-15	114	9	1	1	2	0.27366	19.9	116.5	-2.72	-3.04	-0.98	1	0	1	11.7	0	0	6768	1	0	0	0	0	1	3	2	3	2	5	2	18	2	5	2	27	3
307054	2016-06-27	1	2	2007-07-22	107	8	1	1	2	0.27366	28.7	125	0.16	-1.15	1.04	0	0	0	13.4	0	0	0	0	0	0	0	0	0	4	2	3	2	8	3	23	3	4	2	28	3
307055	2016-06-27	1	2	2006-12-10	115	9	1	1	2	-0.287771	27.5	130.5	-0.58	-0.88	-0.12	0	0	0	12.1	0	0	0	0	0	0	0	0	0	4	2	3	2	9	3	25	3	7	3	28	3
307064	2016-06-27	1	2	2006-12-14	114	9	1	1	1	-1.32931	34.9	132	0.86	-0.57	1.46	0	0	0	12.2	0	0	0	0	0	0	0	0	0	4	2	1	1	4	2	12	2	6	3	23	3
307067	2016-06-28	1	1	2006-01-02	126	10	1	1	2	0.185901	30.6	142.5		0.32	-1.03	0	0		13.2	0	0	0	0	0	0	0	0	0	5	3	2	1	6	2	18	2	7	3	28	3
307072	2016-06-27	1	1	2007-04-24	110	9	1	1	2	-1.17373	57.9	138	3.92	0.75	4.48	0	0	0	13.1	0	0	0	0	0	0	0	0	0	4	2	3	2	5	2	17	2	5	2	28	3
307076	2016-06-27	1	1	2007-04-25	110	9	1	1	2	0.185901	19.5	124	-2.82	-1.55	-2.9	0	1	1	13	0	0	704	1	0	0	0	0	1	3	2	2	1	5	2	13	2	4	2	24	3
307079	2016-06-27	1	2	2006-07-18	119	9	1	1	1	-1.93246	35	131	0.59	-1.12	1.46	0	0	0	11.1	1	1	0	0	96	1	0	0	1	4	2	1	1	6	2	16	2	5	2	23	3
307080	2016-06-28	1	2	2007-02-21	112	9	1	1	2	-0.612296	26.6	130	-0.6	-0.73	-0.28	0	0	0	12.5	0	0	0	0	0	0	0	0	0	5	3	3	2	7	3	20	3	6	3	28	3
307084	2016-06-28	1	2	2006-10-02	117	9	1	1	2	-1.17373	29.8	133	-0.21	-0.65	0.18	0	0	0	9.69999	2	1	0	0	0	0	0	0	0	4	2	2	1	5	2	16	2	6	3	25	3
307086	2016-06-28	1	1	2007-03-07	112	9	1	2	2	0.499827	28.3	134.5	-0.17	0.03	-0.33	0	0	0	12.5	0	0	0	0	0	0	0	0	0	2	1	4	2	8	3	22	3	6	3	27	3
307107	2016-06-27	1	2	2007-04-15	110	9	1	1	3	-0.375531	27.8	129.5	-0.21	-0.65	0.2	0	0	0	12.1	0	0	0	0	0	0	0	0	0	5	3	3	2	9	3	26	3	3	1	28	3
307109	2016-06-27	1	1	2004-12-24	138	11	1	9	3		22.4	126.5		-2.82	-2.22	1	1		11.2	1	1	49256	1	0	0	0	0	1	-2	1	1	1	7	3	12	2	2	1	8	1
307114	2016-06-30	1	1	2007-04-29	110	9	1	1	1	-1.17373	37.1	131.5	1.56	-0.32	2.25	0	0	0	10.7	1	1	0	0	0	0	0	0	0	2	1	1	1	1	1	10	1	4	2	21	3
307119	2016-06-28	1	1	2007-07-20	107	8	1	2	3	1.11357	20.4	120	-2.28	-2.03	-1.36	1	0	1	12.7	0	0	0	0	0	0	0	0	0	0	1	1	1	3	1	7	1	3	1	25	3
307126	2016-06-29	1	2	2007-03-30	111	9	1	1	2	1.62494	18.4	118.5	-3.09	-2.51	-2.1	1	1	1	12.4	0	0	0	0	0	0	0	0	0	3	2	1	1	3	1	12	2	6	3	27	3
307132	2016-06-29	1	2	2006-12-22	114	9	1	1	1		24.1	135	-1.37	-0.09	-2.06	0	1	0	12.1	0	0	0	0	0	0	0	0	0	4	2	2	1	7	3	21	3	5	2	27	3
307135	2016-06-30	1	1	2006-05-23	121	10	1	1	2	-1.93246	25.9	134.5		-0.58	-1.5	0	0		11	1	1	2056	1	0	0	0	0	1	-2	1	1	1	4	2	7	1	5	2	25	3
307137	2016-06-30	1	1	2007-09-08	106	8	1	9	2		20.6	117.5	-2.14	-2.38	-0.74	1	0	1	12.3	0	0	0	0	0	0	0	0	0	3	2	3	2	5	2	17	2	4	2	26	3
307144	2016-06-29	1	2	2007-04-28	110	9	1	1	3	-1.17373	20.7	118.5	-2.16	-2.44	-0.84	1	0	1	13	0	0	0	0	300	1	0	0	1	6	3	2	1	4	2	13	2	4	2	27	3
307146	2016-06-29	1	2	2005-10-26	128	10	1	1	2	0.510426	21	129		-2.11	-2.98	1	1		13.7	0	0	0	0	0	0	0	0	0	3	2	4	2	7	3	23	3	6	3	28	3
307148	2016-06-28	1	2	2006-09-30	117	9	1	1	2	0.510426	20.1	122	-2.86	-2.38	-1.9	1	0	1	12	0	0	0	0	0	0	0	0	0	5	3	1	1	4	2	18	2	5	2	26	3
307149	2016-06-28	1	2	2006-12-13	115	9	1	1	2	-0.375531	28.2	127.9	-0.42	-1.3	0.4	0	0	0	11.3	1	1	0	0	0	0	0	0	0	5	3	2	1	6	2	17	2	5	2	25	3
307158	2016-06-28	1	1	2006-12-06	115	9	1	1	2	0.510426	23	126.5	-1.79	-1.46	-1.33	0	0	0	13.6	0	0	0	0	0	0	0	0	0	1	1	6	3	2	1	15	2	4	2	28	3
307159	2016-06-27	1	2	2007-07-26	107	8	1	1	2	-1.17373	20.1	124.5	-2.17	-1.23	-2.13	0	1	1	12.7	0	0	0	0	0	0	0	0	0	4	2	2	1	3	1	14	2	5	2	25	3
307176	2016-06-28	1	2	2006-07-05	120	9	1	1	2	0.460359	31	139.5	-0.16	0.14	-0.35	0	0	0	13.9	0	0	0	0	304	1	0	0	1	0	1	1	1	1	1	7	1	4	2	26	3
307177	2016-06-28	1	2	2007-02-05	113	9	1	1	2	1.25856	25.9	127	-0.83	-1.29	-0.13	0	0	0	14.4	0	0	0	0	0	0	0	0	0	3	2	3	2	6	2	17	2	3	1	25	3
307179	2016-06-27	1	1	2006-08-05	119	9	1	1	2	1.06126	41.8	136.5	1.69	-0.13	2.3	0	0	0	13.8	0	0	1056	1	0	0	0	0	1	4	2	3	2	6	2	20	3	5	2	26	3
307180	2016-06-28	1	2	2007-09-25	105	8	1	1	2		26.4	127.5	-0.22	-0.58	0.14	0	0	0	12.5	0	0	0	0	0	0	0	0	0	1	1	0	1	1	1	7	1	3	1	23	3
307181	2016-06-27	1	1	2006-05-13	122	10	1	1	2	-0.581178	24.6	124		-2.28	-0.31	1	0		13.2	0	0	2274	1	0	0	0	0	1	4	2	2	1	4	2	18	2	5	2	25	3
307183	2016-06-27	1	1	2006-05-27	121	10	1	1	2	0.460359	27.5	136		-0.35	-1.06	0	0		11.9	0	0	0	0	76	1	0	0	1	3	2	3	2	7	3	19	2	5	2	24	3
316005	2016-06-29	34	1	2006-11-29	115	9	1	9	2		23.3	124	-1.69	-1.87	-0.73	0	0	0	12.6	0	0	0	0	0	0	0	0	0	4	2	5	3	6	2	19	2	5	2	28	3
316011	2016-06-27	34	2	2007-03-10	112	9	1	1	1	-1.17373	42.5	137	1.96	0.4	2.19	0	0	0	13.8	0	0	0	0	0	0	0	0	0	4	2	0	1	4	2	16	2	7	3	22	3
316015	2016-06-28	34	1	2007-01-25	113	9	1	1	2	-0.287771	22.7	126.5	-1.78	-1.34	-1.45	0	0	0	13.1	0	0	0	0	0	0	0	0	0	2	1	-1	1	6	2	12	2	4	2	20	3
316017	2016-06-27	34	2	2007-05-31	109	9	1	1	1	-1.37102	33.2	121.5	0.87	-1.87	2.22	0	0	0	12.2	0	0	0	0	0	0	0	0	0	1	1	1	1	2	1	11	2	3	1	28	3
316018	2016-06-29	34	1	2005-10-31	128	10	1	1	2	1.25856	28.9	134		-1.1	-0.39	0	0		12.9	0	0	0	0	0	0	0	0	0	4	2	3	2	6	2	17	2	4	2	26	3
316032	2016-06-27	34	2	2007-01-29	113	9	1	1	1	-1.17373	20.5	120.5	-2.43	-2.33	-1.33	1	0	1	15.4	0	0	0	0	0	0	0	0	0	4	2	5	3	5	2	19	2	7	3	28	3
316036	2016-06-27	34	2	2007-02-19	112	9	1	1	2	-1.17373	45.5	145.5	2.28	1.77	1.91	0	0	0	12.9	0	0	0	0	0	0	0	0	0	4	2	4	2	6	2	19	2	4	2	28	3
316039	2016-06-28	34	1	2006-08-24	118	9	1	1	1	-1.93246	21.8	125.6	-2.37	-1.79	-1.88	0	0	1	12.7	0	0	0	0	0	0	0	0	0	3	2	2	1	3	1	15	2	4	2	28	3
316042	2016-06-27	34	1	2007-08-16	106	8	1	1	2	0.789048	24.5	126	-0.83	-0.96	-0.37	0	0	0	11.7	0	0	0	0	0	0	0	0	0	3	2	2	1	9	3	19	2	0	1	16	2
316049	2016-06-27	34	2	2007-02-23	112	9	1	1	2	-1.32931	28.5	118.5	-0.18	-2.58	1.58	1	0	0	12.3	0	0	0	0	0	0	0	0	0	4	2	1	1	4	2	16	2	6	3	25	3
316051	2016-06-27	34	2	2006-10-23	116	9	1	2	1	-1.93246	28.1	139.5	-0.51	0.47	-1.17	0	0	0	12.6	0	0	0	0	0	0	0	0	0	6	3	3	2	8	3	25	3	5	2	28	3
316056	2016-06-27	34	1	2007-08-18	106	8	1	1	2	-1.17373	20.3	116	-2.26	-2.64	-0.61	1	0	1	13.4	0	0	0	0	0	0	0	0	0	4	2	1	1	4	2	17	2	0	1	22	3
316058	2016-06-27	34	2	2006-12-27	114	9	1	2	1	-1.17373	41	135	1.68	-0.09	2.11	0	0	0	12.5	0	0	0	0	0	0	0	0	0	4	2	4	2	6	2	18	2	4	2	28	3
316062	2016-06-27	34	2	2007-02-18	112	9	1	1	1	1.8617	26.9	134	-0.53	-0.08	-0.73	0	0	0	11.14	1	1	0	0	0	0	0	0	0	4	2	2	1	5	2	18	2	4	2	28	3
316063	2016-06-27	34	2	2007-04-29	110	9	1	1	1	-1.93246	30.5	127	0.34	-1.06	1.17	0	0	0	12.9	0	0	0	0	0	0	0	0	0	3	2	3	2	4	2	14	2	3	1	28	3
316064	2016-06-27	34	2	2007-06-07	109	9	1	1	1	-1.93246	27.2	131	-0.28	-0.33	-0.15	0	0	0	11.9	0	0	0	0	0	0	0	0	0	4	2	0	1	2	1	9	1	4	2	28	3
316066	2016-06-30	34	2	2007-03-13	112	9	1	1	2	0.3726	27	129	-0.51	-0.89	-0.02	0	0	0	13	0	0	0	0	0	0	0	0	0	3	2	1	1	1	1	12	2	7	3	27	3
316069	2016-06-27	34	1	2007-05-23	109	9	1	2	1	-1.17373	23.4	121.5	-1.33	-1.9	-0.14	0	0	0	10.7	1	1	0	0	0	0	0	0	0	2	1	3	2	6	2	16	2	2	1	25	3
316070	2016-06-27	34	1	2006-12-24	114	9	1	2	2	-1.17373	22.7	130	-1.83	-0.84	-2.17	0	1	0	11.5	0	0	0	0	0	0	0	0	0	2	1	3	2	7	3	19	2	3	1	28	3
316077	2016-06-27	34	1	2005-07-20	131	10	1	1	1	-0.375531	43.8	149		0.95	1.23	0	0		13.6	0	0	0	0	0	0	0	0	0	0	1	0	1	2	1	9	1	4	2	28	3
316078	2016-06-28	34	2	2007-05-02	110	9	1	1	2	-1.17373	22.2	124	-1.66	-1.54	-1.04	0	0	0	14.2	0	0	0	0	0	0	0	0	0	2	1	2	1	6	2	15	2	3	1	25	3
316079	2016-06-27	34	2	2007-06-19	108	9	1	1	2	-1.0465	26	131	-0.5	-0.24	-0.54	0	0	0	13.4	0	0	0	0	0	0	0	0	0	3	2	3	2	5	2	17	2	5	2	26	3
316082	2016-06-27	34	1	2005-11-03	128	10	1	1	2	-0.287771	28.1	126		-2.31	0.48	1	0		15.3	0	0	0	0	0	0	0	0	0	3	2	3	2	3	1	11	2	2	1	18	2
316084	2016-06-27	34	1	2007-08-10	107	8	1	1	2	-0.375531	31.5	124	0.78	-1.36	2.03	0	0	0	13.2	0	0	0	0	0	0	0	0	0	5	3	3	2	6	2	18	2	3	1	28	3
316087	2016-06-28	34	1	2008-01-10	102	8	1	1	2	-0.375531	20.1	120	-2.11	-1.7	-1.46	0	0	1	12.4	0	0	0	0	0	0	0	0	0	3	2	4	2	7	3	19	2	7	3	24	3
316095	2016-06-27	34	1	2005-10-20	128	10	1	1	2	1.25856	24.6	124.5		-2.54	-0.53	1	0		12.8	0	0	0	0	0	0	0	0	0	2	1	4	2	5	2	19	2	6	3	28	3
316096	2016-06-27	34	2	2007-04-28	110	9	1	1	2	-0.287771	19.8	123.5	-2.48	-1.62	-2.18	0	1	1	12.5	0	0	0	0	0	0	0	0	0	3	2	2	1	2	1	15	2	5	2	19	2
316097	2016-06-27	34	2	2006-05-18	121	10	1	1	2	1.25856	28.6	124.5		-2.28	0.77	1	0		13.4	0	0	0	0	0	0	0	0	0	5	3	4	2	7	3	24	3	4	2	26	3
316105	2016-06-27	34	2	2007-10-14	104	8	1	1	1	-1.17373	22.7	120.5	-1.12	-1.66	-0.17	0	0	0	14	0	0	0	0	0	0	0	0	0	2	1	4	2	6	2	16	2	3	1	28	3
316106	2016-06-29	34	1	2007-04-09	111	9	1	1	2	-0.425597	30	134	0.25	0.02	0.33	0	0	0	10.7	1	1	152	1	0	0	0	0	1	3	2	1	1	7	3	16	2	2	1	24	3
316112	2016-06-29	34	2	2007-03-10	112	9	1	1	2	-0.287771	32.7	136	0.62	0.24	0.66	0	0	0	13.2	0	0	0	0	0	0	0	0	0	5	3	0	1	4	2	9	1	3	1	20	3
316113	2016-06-29	34	1	2007-12-29	102	8	1	1	2	-0.298369	25.7	126.5	-0.27	-0.59	0.11	0	0	0	11.7	0	0	0	0	0	0	0	0	0	4	2	3	2	7	3	20	3	7	3	25	3
316114	2016-06-27	34	1	2006-11-26	115	9	1	1	2		18.9	118	-3.32	-2.83	-2.05	1	1	1	11.3	1	1	0	0	0	0	0	0	0	3	2	2	1	9	3	18	2	0	1	9	1
316116	2016-06-27	34	2	2007-08-11	107	8	1	1	9	-0.298369	23.1	119	-1.2	-2.14	0.13	1	0	0	11.8	0	0	0	0	0	0	0	0	0	6	3	1	1	6	2	19	2	6	3	25	3
316118	2016-06-27	34	2	2007-10-27	104	8	1	1	2	-1.93246	30.6	130.5	0.71	0	0.94	0	0	0	11.7	0	0	0	0	0	0	0	0	0	3	2	2	1	1	1	12	2	5	2	26	3
316121	2016-06-29	34	2	2007-01-31	113	9	1	1	2	-0.375531	38.6	138.5	1.44	0.56	1.51	0	0	0	11.9	0	0	0	0	0	0	0	0	0	2	1	1	1	2	1	5	1	1	1	19	2
316125	2016-06-27	34	2	2007-06-05	109	9	1	1	2	-1.37102	24.6	126.5	-0.91	-1.06	-0.42	0	0	0	12	0	0	0	0	0	0	0	0	0	3	2	1	1	8	3	16	2	3	1	28	3
316131	2016-06-27	34	1	2007-05-02	110	9	1	1	2	-1.17373	27.6	130.5	-0.23	-0.48	0.06	0	0	0	12.6	0	0	0	0	0	0	0	0	0	2	1	3	2	8	3	19	2	7	3	21	3
316132	2016-06-27	34	1	2006-06-13	121	10	1	1	2	0.177551	32.7	134		-0.66	0.86	0	0		13.8	0	0	0	0	0	0	0	0	0	2	1	2	1	7	3	18	2	5	2	16	2
316133	2016-06-27	34	2	2007-10-11	105	8	1	1	2	-1.17373	25.2	123.5	-0.51	-1.24	0.28	0	0	0	12.6	0	0	0	0	0	0	0	0	0	3	2	5	3	6	2	19	2	5	2	28	3
316134	2016-06-27	34	2	2006-09-06	118	9	1	2	2		24.9	129	-1.41	-1.35	-0.87	0	0	0	11.5	0	0	0	0	0	0	0	0	0	3	2	2	1	6	2	16	2	4	2	24	3
316135	2016-06-28	34	1	2005-05-11	134	11	1	1	2	1.11357	24.7	124.5		-2.88	-0.63	1	0		13.9	0	0	0	0	0	0	0	0	0	0	1	0	1	0	1	6	1	3	1	26	3
320002	2016-06-27	21	1	2007-11-16	103	8	1	1	2	-1.17373	36.5	137	1.87	1.13	1.75	0	0	0	13.4	0	0	0	0	0	0	0	0	0	3	2	2	1	5	2	16	2	4	2	23	3
320011	2016-06-27	21	2	2006-12-26	114	9	1	1	2	1.8617	27.7	132	-0.47	-0.57	-0.23	0	0	0	11.7	0	0	0	0	0	0	0	0	0	5	3	3	2	7	3	22	3	6	3	26	3
320016	2016-06-28	21	2	2007-09-14	106	8	1	1	2	-0.375531	30.7	123.5	0.61	-1.32	1.66	0	0	0	12.8	0	0	0	0	0	0	0	0	0	4	2	3	2	3	1	14	2	2	1	26	3
320027	2016-06-27	21	1	2006-08-10	119	9	1	1	2	-0.287771	21.3	126	-2.6	-1.79	-2.29	0	1	1	13.2	0	0	0	0	0	0	0	0	0	2	1	1	1	0	1	8	1	2	1	24	3
320028	2016-06-27	21	1	2007-03-10	112	9	1	1	2		22.9	124	-1.66	-1.68	-0.86	0	0	0	11.8	0	0	0	0	580	1	0	0	1	3	2	3	2	7	3	18	2	4	2	20	3
320035	2016-06-27	21	1	2007-12-03	103	8	1	1	2	0.510426	29	137	0.48	1.13	-0.31	0	0	0	12.4	0	0	0	0	0	0	0	0	0	4	2	3	2	6	2	20	3	4	2	21	3
320036	2016-06-27	21	2	2007-02-26	112	9	1	1	2	-0.375531	27.5	130	-0.4	-0.73	0.01	0	0	0	11.9	0	0	0	0	0	0	0	0	0	4	2	3	2	5	2	16	2	4	2	25	3
320041	2016-06-27	21	2	2007-09-21	105	8	1	1	2	-1.93246	32.8	133	1.03	0.33	1.14	0	0	0	13.1	0	0	0	0	0	0	0	0	0	3	2	2	1	6	2	16	2	5	2	26	3
320048	2016-06-27	21	2	2007-03-28	111	9	1	1	2	-1.93246	24.1	134	-1.17	0	-1.83	0	0	0	12	0	0	0	0	0	0	0	0	0	5	3	6	3	6	2	24	3	3	1	24	3
320061	2016-06-28	21	1	2007-02-16	112	9	1	1	2		22	127	-1.96	-1.19	-1.93	0	0	0	12.7	0	0	0	0	24	1	0	0	1	3	2	4	2	4	2	19	2	5	2	25	3
320067	2016-06-28	21	1	2007-05-22	109	9	1	1	2	0.3726	25.8	122	-0.63	-1.82	0.7	0	0	0	12.7	0	0	0	0	0	0	0	0	0	1	1	2	1	3	1	13	2	6	3	18	2
320072	2016-06-27	21	1	2007-11-14	103	8	1	1	2	1.8617	36.3	132	1.84	0.28	2.24	0	0	0	11.4	1	1	0	0	0	0	0	0	0	5	3	1	1	3	1	12	2	3	1	13	2
320074	2016-06-27	21	2	2006-12-11	115	9	1	1	2	-0.612296	29.3	132	-0.19	-0.65	0.21	0	0	0	13.7	0	0	0	0	0	0	0	0	0	4	2	1	1	4	2	13	2	4	2	25	3
320084	2016-06-28	21	1	2006-03-11	124	10	1	1	2	-0.375531	28.2	129		-1.62	0.19	0	0		12.1	0	0	0	0	0	0	0	0	0	5	3	6	3	5	2	23	3	4	2	22	3
320086	2016-06-27	21	1	2007-10-05	105	8	1	1	2	1.75926	42.3	130	2.54	-0.21	3.32	0	0	0	13.1	0	0	0	0	0	0	0	0	0	2	1	0	1	2	1	9	1	5	2	6	1
320088	2016-06-27	21	1	2007-04-13	111	9	1	1	1	1.53718	16.1	112.5	-4.23	-3.5	-2.87	1	1	1	7.09999	2	1	0	0	0	0	0	0	0	1	1	2	1	1	1	7	1	6	3	28	3
320095	2016-06-27	21	2	2007-11-30	103	8	1	1	2	-1.17373	23.9	122	-0.72	-1.34	0.08	0	0	0	11.5	0	0	0	0	0	0	0	0	0	3	2	4	2	5	2	15	2	4	2	25	3
320099	2016-06-27	21	2	2006-11-26	115	9	1	1	2	-0.375531	24	127	-1.46	-1.44	-0.86	0	0	0	12.8	0	0	0	0	228	1	0	0	1	3	2	5	3	7	3	20	3	6	3	27	3
320101	2016-06-27	21	2	2007-01-06	114	9	1	1	2	1.25856	18.4	116	-3.28	-3.12	-1.69	1	0	1	11.8	0	0	0	0	0	0	0	0	0	4	2	3	2	6	2	19	2	4	2	26	3
320102	2016-06-28	21	1	2007-08-02	107	8	1	2	2		27.3	142	-0.14	1.65	-1.94	0	0	0	11	1	1	0	0	0	0	0	0	0	4	2	3	2	4	2	17	2	2	1	15	2
320115	2016-06-28	21	1	2007-07-21	107	8	1	1	2		26.5	128	-0.34	-0.69	0.09	0	0	0	11.6	0	0	0	0	0	0	0	0	0	6	3	4	2	6	2	21	3	5	2	25	3
320119	2016-06-27	21	2	2006-07-12	120	9	1	2	1	-1.37102	19.4	122	-3.3	-2.6	-2.37	1	1	1	12.8	0	0	0	0	0	0	0	0	0	-1	1	2	1	3	1	11	2	1	1	20	3
320122	2016-06-28	21	2	2006-09-28	117	9	1	1	2	-1.17373	30	137.5	-0.17	0.07	-0.32	0	0	0	9.6	2	1	0	0	0	0	0	0	0	5	3	5	3	6	2	21	3	5	2	24	3
320123	2016-06-27	21	2	2007-01-22	113	9	1	1	2	-1.13426	27.4	133.5	-0.48	-0.25	-0.51	0	0	0	14.4	0	0	0	0	0	0	0	0	0	4	2	3	2	7	3	18	2	4	2	28	3
320134	2016-06-28	21	1	2007-04-29	110	9	1	1	2	1.62494	25.2	135	-0.85	0.26	-1.72	0	0	0	12.8	0	0	0	0	0	0	0	0	0	2	1	3	2	5	2	14	2	5	2	27	3
320139	2016-06-27	21	2	2007-11-27	103	8	1	1	9	-1.93246	26.7	126.5	-0.03	-0.58	0.4	0	0	0	13.1	0	0	0	0	52	1	0	0	1	5	3	4	2	0	1	13	2	5	2	27	3
320144	2016-06-27	21	1	2007-09-17	105	8	1	1	1		48.1	134	3.21	0.46	3.8	0	0	0	13.6	0	0	0	0	0	0	0	0	0	5	3	2	1	8	3	23	3	6	3	25	3
320146	2016-06-27	21	2	2007-07-13	108	8	1	1	2	-1.17373	28.4	123	0.04	-1.55	1.17	0	0	0	12.2	0	0	0	0	0	0	0	0	0	0	1	3	2	5	2	14	2	5	2	28	3
320147	2016-06-28	21	1	2007-05-05	110	9	1	1	2	-0.287771	43.2	134	2.35	0.09	2.9	0	0	0	12.2	0	0	0	0	0	0	0	0	0	4	2	3	2	5	2	19	2	3	1	28	3
320148	2016-06-27	21	2	2008-07-10	96	7	1	1	1	-1.93246	49.7	137.5	3.67	1.89	3.36	0	0	0	13.2	0	0	0	0	0	0	0	0	0	3	2	5	3	7	3	17	2	2	1	25	3
320150	2016-06-27	21	2	2006-12-08	115	9	1	1	1	-1.93246	20.3	123	-2.64	-2.08	-1.92	1	0	1	10.6	1	1	0	0	0	0	0	0	0	5	3	3	2	5	2	16	2	5	2	25	3
320153	2016-06-28	21	1	2007-07-05	108	8	1	1	3	0.876807	48.2	130.5	3	-0.34	4.05	0	0	0	14.5	0	0	0	0	0	0	0	0	0	0	1	1	1	1	1	6	1	6	3	19	2
408001	2016-07-18	31	2	2007-04-06	111	9	1	1	2	-0.425597	24.5	133.5	-1.07	-0.08	-1.57	0	0	0	13.6	0	0	0	0	0	0	0	0	0	4	2	2	1	5	2	17	2	6	3	25	3
408009	2016-07-19	31	2	2006-12-01	116	9	1	1	2	3.30559	19.4	118	-3.05	-2.95	-1.54	1	0	1	13.3	0	0	0	0	0	0	0	0	0	5	3	1	1	4	2	16	2	4	2	23	3
408014	2016-07-18	31	2	2007-04-12	111	9	1	1	2	0.460359	29.8	135.5	0.15	0.24	0.01	0	0	0	12.3	0	0	0	0	0	0	0	0	0	4	2	2	1	5	2	16	2	5	2	21	3
408016	2016-07-18	31	2	2007-06-07	109	9	1	1	2		18.7	120	-2.84	-2.12	-2.16	1	1	1	11.9	0	0	0	0	0	0	0	0	0	5	3	1	1	2	1	16	2	5	2	25	3
408024	2016-07-18	31	2	2007-08-04	108	8	1	1	2	-0.425597	30.1	134	0.38	0.25	0.33	0	0	0	12.6	0	0	0	0	0	0	0	0	0	2	1	3	2	6	2	15	2	3	1	24	3
408025	2016-07-18	31	1	2007-02-06	113	9	1	1	2	-1.93246	43	134	2.16	-0.12	2.79	0	0	0	12.3	0	0	0	0	0	0	0	0	0	3	2	3	2	2	1	11	2	3	1	18	2
408032	2016-07-18	31	2	2003-11-04	153	12	1	1	2		31.7	137		-2.63	-0.77	1	0		13.5	0	0	0	0	0	0	0	0	0	4	2	4	2	5	2	18	2	5	2	22	3
408033	2016-07-18	31	1	2006-12-18	115	9	1	1	2	-0.375531	22	123	-2.13	-2.03	-1.19	1	0	1	13.9	0	0	0	0	0	0	0	0	0	4	2	4	2	6	2	21	3	4	2	28	3
408034	2016-07-19	31	1	2006-08-31	119	9	1	1	2	0.315376	35.8	134	0.87	-0.53	1.57	0	0	0	13	0	0	5936	1	0	0	0	0	1	2	1	3	2	5	2	14	2	4	2	23	3
408037	2016-07-18	31	1	2006-08-17	119	9	1	1	1	3.90874	28.3	131	-0.56	-1	0.05	0	0	0	13.3	0	0	0	0	0	0	0	0	0	4	2	2	1	4	2	15	2	5	2	26	3
408045	2016-07-19	31	1	2007-03-03	113	9	1	1	2	-0.425597	21.1	128.5	-2.34	-1.01	-2.84	0	1	1	12.2	0	0	0	0	0	0	0	0	0	6	3	2	1	4	2	17	2	5	2	24	3
408049	2016-07-18	31	1	2003-01-16	162	13	1	1	2	1.8617	43.7	158		-0.22	-0.54	0	0		15.3	0	0	0	0	0	0	0	0	0	4	2	3	2	5	2	17	2	4	2	27	3
408051	2016-07-20	31	2	2006-12-22	115	9	1	1	2	-1.17373	33.6	137.5	0.59	0.23	0.63	0	0	0	11.9	0	0	0	0	0	0	0	0	0	6	3	1	1	7	3	22	3	5	2	27	3
408059	2016-07-18	31	1	2006-12-28	115	9	1	1	2	-1.93246	23.9	122.3	-1.51	-2.14	-0.18	1	0	0	11.7	0	0	0	0	0	0	0	0	0	5	3	4	2	6	2	21	3	6	3	21	3
408060	2016-07-19	31	1	2007-02-27	113	9	1	1	2		24.7	122.5	-1.16	-1.99	0.15	0	0	0	12.24	0	0	240	1	0	0	0	0	1	2	1	1	1	4	2	11	2	4	2	10	1
408061	2016-07-19	31	1	2007-01-07	114	9	1	1	2	0.315376	21.7	129	-2.18	-1	-2.57	0	1	1	13.9	0	0	0	0	0	0	0	0	0	3	2	3	2	3	1	13	2	1	1	15	2
408066	2016-07-18	31	1	2007-09-10	106	8	1	1	2	1.25856	23.1	122	-1.26	-1.63	-0.31	0	0	0	12.4	0	0	1500	1	0	0	0	0	1	2	1	0	1	2	1	10	1	6	3	28	3
408074	2016-07-18	31	2	2007-09-19	106	8	1	1	2	-0.425597	22.3	119	-1.37	-2.06	-0.15	1	0	0	11.5	0	0	0	0	0	0	0	0	0	5	3	1	1	4	2	17	2	5	2	18	2
408076	2016-07-18	31	1	2000-08-24	191	15	1	1	1		44.4	157.5		-1.95	-1.16	0	0		13.2	0	0	0	0	0	0	0	0	0	2	1	3	2	5	2	15	2	6	3	25	3
408077	2016-07-20	31	1	2007-07-20	108	9	1	1	2	-0.287771	23.7	120.5	-1.18	-2.01	0.17	1	0	0	10.2	1	1	0	0	0	0	0	0	0	5	3	2	1	4	2	17	2	2	1	23	3
408078	2016-07-18	31	2	2006-11-01	117	9	1	1	2	0.460359	20	119	-2.89	-2.86	-1.42	1	0	1	12.8	0	0	0	0	0	0	0	0	0	4	2	1	1	1	1	10	1	6	3	23	3
408085	2016-07-18	31	1	2006-12-02	116	9	1	1	2	1.02179	40.9	143	1.74	1.11	1.66	0	0	0	13	0	0	0	0	0	0	0	0	0	3	2	2	1	5	2	15	2	4	2	25	3
408086	2016-07-18	31	1	2007-03-14	112	9	1	1	2		23.1	132.5	-1.59	-0.3	-2.41	0	1	0	11.8	0	0	0	0	0	0	0	0	0	3	2	2	1	5	2	13	2	2	1	15	2
408087	2016-07-18	31	2	2007-06-20	109	9	1	1	2	-0.425597	27.5	124	-0.21	-1.47	0.81	0	0	0	12.5	0	0	0	0	0	0	0	0	0	2	1	3	2	4	2	15	2	5	2	25	3
408093	2016-07-18	31	2	2006-10-16	117	9	1	1	2	0.315376	24.3	129	-1.5	-1.28	-1.08	0	0	0	13.2	0	0	0	0	0	0	0	0	0	4	2	0	1	5	2	13	2	5	2	22	3
408095	2016-07-18	31	1	2006-08-01	120	9	1	1	1	-0.612296	32.2	144	0.2	0.98	-0.57	0	0	0	13.7	0	0	0	0	0	0	0	0	0	4	2	0	1	5	2	14	2	3	1	22	3
408096	2016-07-20	31	2	2007-07-02	109	9	1	1	2	0.315376	25	130	-0.81	-0.49	-0.78	0	0	0	12	0	0	0	0	0	0	0	0	0	2	1	3	2	1	1	8	1	2	1	26	3
417002	2016-06-27	14	1	2007-04-20	110	9	1	1	2		32.5	128.5	0.8	-0.81	1.68	0	0	0	12.4	0	0	0	0	0	0	0	0	0	2	1	1	1	3	1	10	1	5	2	26	3
417008	2016-06-27	14	1	2007-09-12	106	8	1	1	1	-1.17373	20	117	-2.38	-2.47	-0.98	1	0	1	12.6	0	0	0	0	0	0	0	0	0	4	2	2	1	5	2	15	2	5	2	28	3
417009	2016-06-29	14	1	2007-08-19	106	8	1	1	2	0.510426	26.2	130.5	-0.36	-0.2	-0.4	0	0	0	10.7	1	1	0	0	0	0	0	0	0	3	2	1	1	6	2	15	2	6	3	28	3
417010	2016-06-27	14	2	2006-09-08	118	9	1	1	2	0.227617	26.7	128	-0.95	-1.51	-0.11	0	0	0	13	0	0	0	0	0	0	0	0	0	3	2	4	2	3	1	14	2	4	2	28	3
417012	2016-06-27	14	2	2006-11-03	116	9	1	1	1	1.07186	24	122.5	-1.52	-2.23	-0.23	1	0	0	12.6	0	0	2816	1	0	0	0	0	1	1	1	1	1	1	1	8	1	4	2	23	3
417013	2016-06-30	14	2	2007-06-26	108	9	1	1	1	0.510426	26.7	126	-0.33	-1.06	0.36	0	0	0	12.6	0	0	0	0	0	0	0	0	0	0	1	-1	1	3	1	6	1	6	3	28	3
417022	2016-06-27	14	1	2007-10-13	105	8	1	1	2	1.62144	25.3	128.5	-0.55	-0.46	-0.43	0	0	0	13.5	0	0	0	0	0	0	0	0	0	3	2	3	2	5	2	15	2	5	2	26	3
417023	2016-06-28	14	1	2007-08-05	107	8	1	1	3	1.8617	23.9	127	-1.07	-0.86	-0.83	0	0	0	12.3	0	0	0	0	0	0	0	0	0	4	2	3	2	2	1	12	2	2	1	21	3
417027	2016-06-27	14	2	2007-10-13	105	8	1	1	2	0.510426	22.6	124	-1.22	-1.16	-0.76	0	0	0	12.7	0	0	0	0	0	0	0	0	0	3	2	3	2	4	2	14	2	4	2	27	3
417028	2016-06-28	14	1	2007-02-07	113	9	1	1	2	0.185901	32.1	125.5	0.56	-1.5	1.86	0	0	0	13	0	0	0	0	0	0	0	0	0	0	1	4	2	6	2	17	2	6	3	27	3
417029	2016-06-27	14	2	2007-09-14	105	8	1	1	2	0.510426	21	131	-1.72	0	-2.79	0	1	0	13	0	0	0	0	0	0	0	0	0	1	1	2	1	1	1	7	1	4	2	27	3
417039	2016-06-29	14	2	2007-03-08	112	9	1	1	2	0.3726	17.7	124.5	-3.41	-1.61	-3.72	0	1	1	11.7	0	0	0	0	0	0	0	0	0	1	1	2	1	6	2	16	2	5	2	28	3
417047	2016-06-27	14	2	2007-02-05	113	9	1	1	1	-1.93246	36.8	138.5	1.19	0.56	1.2	0	0	0	12.3	0	0	0	0	0	0	0	0	0	4	2	3	2	4	2	16	2	5	2	26	3
417050	2016-06-27	14	2	2007-09-18	105	8	1	1	2	1.8617	24.1	127	-0.79	-0.66	-0.6	0	0	0	13.9	0	0	0	0	0	0	0	0	0	1	1	1	1	2	1	8	1	5	2	25	3
417053	2016-06-30	14	1	2006-09-08	118	9	1	1	1		24.5	130	-1.49	-1.1	-1.29	0	0	0	13.7	0	0	0	0	0	0	0	0	0	1	1	1	1	1	1	8	1	1	1	27	3
417057	2016-06-30	14	1	2007-02-18	112	9	1	1	2	-0.622894	28.5	129	-0.13	-0.87	0.54	0	0	0	13.5	0	0	0	0	0	0	0	0	0	1	1	1	1	1	1	8	1	5	2	28	3
417063	2016-06-27	14	2	2007-10-29	104	8	1	1	2	1.25856	48.2	138	2.96	1.25	2.89	0	0	0	12.1	0	0	1640	1	0	0	0	0	1	3	2	2	1	3	1	12	2	6	3	27	3
417067	2016-06-27	14	1	2007-01-13	113	9	1	2	2	0.510426	18.6	122	-3.34	-2.07	-3.16	1	1	1	13.6	0	0	0	0	0	0	0	0	0	6	3	2	1	5	2	17	2	4	2	24	3
417069	2016-06-28	14	2	2006-12-27	114	9	1	2	2		22.1	128	-1.96	-1.21	-1.84	0	0	0	12.5	0	0	0	0	0	0	0	0	0	3	2	3	2	6	2	16	2	3	1	28	3
417071	2016-06-28	14	1	2007-10-03	105	8	1	1	2	-0.375531	20.1	124	-2.28	-1.22	-2.38	0	1	1	12.6	0	0	0	0	0	0	0	0	0	4	2	3	2	7	3	20	3	2	1	25	3
417072	2016-06-29	14	2	2006-08-17	118	9	1	1	1	-0.287771	20.5	123.5	-2.78	-2.22	-1.97	1	0	1	11.5	0	0	3392	1	0	0	0	0	1	-1	1	-1	1	1	1	4	1	1	1	24	3
417081	2016-06-27	14	2	2007-10-23	104	8	1	1	2	-0.57058	29.5	128	0.5	-0.41	0.96	0	0	0	13.3	0	0	0	0	0	0	0	0	0	1	1	1	1	0	1	7	1	4	2	25	3
417083	2016-06-27	14	2	2006-12-01	115	9	1	1	2	1.675	45.2	138	2.09	0.31	2.35	0	0	0	13.5	0	0	0	0	0	0	0	0	0	1	1	-1	1	1	1	8	1	5	2	26	3
417084	2016-06-27	14	1	2005-03-27	135	11	1	1	1		26.9	142.5		-0.3	-2.87	0	1		13.2	0	0	0	0	0	0	0	0	0	4	2	3	2	5	2	16	2	5	2	25	3
417086	2016-06-28	14	2	2007-06-28	108	8	1	1	1	0.227617	24.6	127	-0.85	-0.9	-0.47	0	0	0	12.2	0	0	0	0	0	0	0	0	0	5	3	4	2	4	2	18	2	6	3	27	3
417088	2016-06-27	14	2	2007-07-18	107	8	1	1	2	0.135834	19.5	120.5	-2.39	-1.89	-1.73	0	0	1	11	1	1	0	0	0	0	0	0	0	1	1	1	1	1	1	8	1	1	1	19	2
417089	2016-06-28	14	1	2007-09-18	105	8	1	1	1	0.135834	17.3	110.5	-3.47	-3.5	-1.33	1	0	1	12.2	0	0	0	0	0	0	0	0	0	1	1	1	1	1	1	7	1	7	3	22	3
417090	2016-06-30	14	1	2007-09-18	105	8	1	1	1	-1.93246	21.2	119.5	-1.86	-1.98	-0.78	0	0	0	12.8	0	0	0	0	0	0	0	0	0	-1	1	-1	1	1	1	5	1	5	2	26	3
417092	2016-06-27	14	1	2007-01-13	113	9	1	1	2	-0.375531	24.9	128.5	-1.1	-1.01	-0.74	0	0	0	12.2	0	0	0	0	0	0	0	0	0	3	2	3	2	4	2	11	2	2	1	23	3
417102	2016-06-27	14	2	2007-07-20	107	8	1	1	2	-0.425597	31.8	137.5	0.75	0.91	0.38	0	0	0	12.1	0	0	0	0	0	0	0	0	0	1	1	1	1	1	1	7	1	6	3	24	3
417114	2016-06-29	14	1	2007-07-23	107	8	1	1	2	-1.93246	59.1	152	4.34	3.32	3.38	0	0	0	11.7	0	0	0	0	0	0	0	0	0	1	1	3	2	6	2	14	2	3	1	22	3
417115	2016-06-28	14	1	2006-01-03	126	10	1	2	2	0.975748	27.3	143.5		0.47	-2.62	0	1		12.1	0	0	0	0	0	0	0	0	0	1	1	1	1	1	1	6	1	5	2	25	3
417116	2016-06-27	14	2	2006-02-05	125	10	1	1	2	-1.17373	41.4	147.5		0.96	0.89	0	0		13.2	0	0	0	0	0	0	0	0	0	1	1	1	1	1	1	7	1	5	2	28	3
417124	2016-06-30	14	2	2007-03-23	111	9	1	1	1		20.4	126	-2.33	-1.3	-2.32	0	1	1	12.5	0	0	0	0	0	0	0	0	0	1	1	0	1	1	1	6	1	5	2	28	3
508003	2016-06-20	32	1	2007-10-23	104	8	1	1	2	0.354844	21.7	123	-1.62	-1.33	-1.16	0	0	0	11.9	0	0	0	0	0	0	0	0	0	3	2	2	1	4	2	17	2	6	3	22	3
508009	2016-06-20	32	1	2007-06-30	108	8	1	1	1	-1.17373	24.2	121	-1.03	-1.92	0.29	0	0	0	14.1	0	0	3608	1	0	0	0	0	1	0	1	1	1	3	1	8	1	2	1	25	3
508012	2016-06-20	32	1	2007-04-27	110	9	1	1	1	-0.57058	25.3	127	-0.82	-1.06	-0.27	0	0	0	12.6	0	0	1164	1	0	0	0	0	1	3	2	1	1	2	1	8	1	6	3	20	3
508014	2016-06-21	32	1	2006-10-25	116	9	1	1	2	0.510426	22.8	128	-1.91	-1.29	-1.75	0	0	0	12.4	0	0	0	0	0	0	0	0	0	0	1	4	2	6	2	14	2	2	1	18	2
508015	2016-06-20	32	1	2007-04-25	110	9	1	1	1	2.1127	36.4	138	1.45	0.75	1.47	0	0	0	12.3	0	0	0	0	0	0	0	0	0	4	2	4	2	0	1	12	2	2	1	16	2
508018	2016-06-20	32	1	2007-02-25	112	9	1	1	1	2.65234	22.4	123	-1.82	-1.84	-0.93	0	0	0	13.7	0	0	0	0	0	0	0	0	0	-1	1	1	1	0	1	3	1	2	1	26	3
508020	2016-06-20	32	1	2008-01-22	101	8	1	1	2	-0.375531	27.7	130	0.29	0.09	0.33	0	0	0	12.1	0	0	0	0	0	0	0	0	0	1	1	0	1	3	1	8	1	4	2	26	3
508022	2016-06-22	32	2	2006-11-15	115	9	1	1	2	-1.93246	39.8	137	1.48	0.15	1.77	0	0	0	11.1	1	1	0	0	0	0	0	0	0	0	1	0	1	1	1	3	1	2	1	22	3
508024	2016-06-21	32	2	2007-11-25	103	8	1	1	2	-1.93246	32.2	135	1.05	0.84	0.84	0	0	0	14.4	0	0	0	0	0	0	0	0	0	3	2	2	1	5	2	18	2	6	3	27	3
508028	2016-06-20	32	2	2007-02-06	112	9	1	1	2	0.185901	16.8	122	-3.74	-2.02	-3.85	1	1	1	12.5	0	0	0	0	0	0	0	0	0	1	1	1	1	5	2	10	1	3	1	21	3
508029	2016-06-21	32	2	2006-12-29	114	9	1	1	2	1.25856	23.9	128	-1.42	-1.21	-1.03	0	0	0	12.2	0	0	0	0	0	0	0	0	0	3	2	1	1	4	2	12	2	3	1	26	3
508031	2016-06-23	32	2	2006-06-20	120	10	1	2	2	1.62494	28.7	127	-0.62	-1.82	0.53	0	0	0	13	0	0	0	0	0	0	0	0	0	-1	1	1	1	2	1	5	1	6	3	26	3
508032	2016-06-20	32	2	2007-11-19	103	8	1	1	3	-1.17373	21.5	123	-1.43	-1.17	-1.06	0	0	0	12.3	0	0	0	0	0	0	0	0	0	1	1	0	1	1	1	6	1	2	1	12	2
508035	2016-06-20	32	2	2006-10-24	116	9	1	1	2	0.3726	22	121	-2.13	-2.47	-0.79	1	0	1	11.7	0	0	0	0	0	0	0	0	0	0	1	4	2	6	2	15	2	2	1	10	1
508036	2016-06-20	32	2	2007-05-18	109	9	1	1	2		27.6	135	-0.19	0.33	-0.56	0	0	0	13.3	0	0	0	0	0	0	0	0	0	2	1	2	1	2	1	10	1	1	1	22	3
508039	2016-06-20	32	2	2006-08-01	119	9	1	1	2	1.25856	22.2	125	-2.27	-2.06	-1.41	1	0	1	11.9	0	0	0	0	0	0	0	0	0	1	1	0	1	7	3	13	2	3	1	16	2
508042	2016-06-20	32	2	2007-09-20	105	8	1	1	2	1.62494	20.8	123	-1.79	-1.32	-1.44	0	0	0	11.6	0	0	0	0	0	0	0	0	0	1	1	0	1	5	2	10	1	3	1	18	2
508045	2016-06-21	32	2	2007-08-04	107	8	1	1	2	0.185901	28.2	126	0.06	-0.98	0.8	0	0	0	13	0	0	0	0	0	0	0	0	0	4	2	1	1	5	2	15	2	4	2	20	3
508048	2016-06-20	32	2	2007-04-18	110	9	1	2	9		21	120	-2.05	-2.19	-0.94	1	0	1	11.5	0	0	0	0	0	0	0	0	0	-4	1	3	2	6	2	13	2	4	2	28	3
508050	2016-06-20	32	2	2007-07-06	108	8	1	1	2		28.1	122	-0.02	-1.72	1.2	0	0	0	14	0	0	0	0	0	0	0	0	0	2	1	2	1	0	1	10	1	2	1	24	3
508051	2016-06-20	32	1	2006-11-16	115	9	1	1	2	-1.17373	25.8	128	-0.96	-1.22	-0.32	0	0	0	11.9	0	0	0	0	0	0	0	0	0	0	1	0	1	7	3	13	2	6	3	24	3
510001	2016-06-27	16	2	1999-02-08	209	17	2	1	2		40.9	149.5		-2.02	-1.08	1	0		14.4	0	0	0	0	0	0	0	0	0	1	1	2	1	5	2	15	2	6	3	21	3
510003	2016-06-27	16	2	2007-04-06	111	9	2	1	2	-1.17373	30.4	131	0.26	-0.49	0.69	0	0	0	14.4	0	0	0	0	0	0	0	0	0	5	3	1	1	4	2	13	2	2	1	27	3
510004	2016-06-27	16	2	2007-08-03	107	8	2	1	2	-0.287771	22.2	127	-1.47	-0.82	-1.47	0	0	0	12.2	0	0	0	0	0	0	0	0	0	3	2	1	1	5	2	15	2	4	2	27	3
510007	2016-06-27	16	2	2006-08-14	118	9	2	1	2	-1.17373	26.5	129	-1	-1.35	-0.31	0	0	0	12.8	0	0	0	0	0	0	0	0	0	3	2	0	1	4	2	15	2	6	3	26	3
510013	2016-06-27	16	2	2006-11-14	115	9	2	1	2	0.185901	28.2	128.5	-0.42	-1.2	0.33	0	0	0	15.4	0	0	0	0	0	0	0	0	0	2	1	3	2	6	2	15	2	3	1	24	3
510016	2016-06-27	16	2	2006-09-30	117	9	2	1	2	-0.425597	19.5	124	-3.08	-2.07	-2.62	1	1	1	13.3	0	0	0	0	0	0	0	0	0	3	2	3	2	4	2	15	2	5	2	24	3
510018	2016-06-27	16	1	2006-10-18	116	9	2	1	1	0.934031	25.9	133	-0.99	-0.49	-1.13	0	0	0	14.6	0	0	0	0	0	0	0	0	0	3	2	1	1	6	2	14	2	1	1	24	3
510019	2016-06-27	16	1	2007-08-10	107	8	2	1	2	0.135834	22.7	125	-1.45	-1.19	-1.06	0	0	0	13.8	0	0	0	0	0	0	0	0	0	2	1	1	1	7	3	14	2	0	1	24	3
510023	2016-06-27	16	2	2006-10-06	117	9	2	2	2	-1.17373	27.8	138	-0.64	0.15	-1.09	0	0	0	14.5	0	0	0	0	0	0	0	0	0	5	3	3	2	3	1	19	2	4	2	28	3
510025	2016-06-27	16	2	2006-11-13	115	9	2	1	1	-1.93246	23.1	130	-1.72	-0.96	-1.72	0	0	0	13.4	0	0	0	0	0	0	0	0	0	5	3	2	1	8	3	19	2	5	2	25	3
510032	2016-06-27	16	2	2007-03-02	112	9	2	1	1	-1.17373	31.7	134.5	0.44	0	0.59	0	0	0	13.6	0	0	0	0	0	0	0	0	0	2	1	2	1	6	2	18	2	3	1	28	3
510033	2016-06-27	16	2	2007-09-12	106	8	2	1	1	-0.375531	22.1	120.5	-1.43	-1.81	-0.45	0	0	0	13.3	0	0	0	0	0	0	0	0	0	2	1	0	1	4	2	10	1	2	1	27	3
510036	2016-06-27	16	2	2007-06-23	108	9	2	1	2	0.460359	21.2	122.5	-1.85	-1.64	-1.22	0	0	0	13.9	0	0	0	0	0	0	0	0	0	5	3	2	1	6	2	18	2	6	3	24	3
510040	2016-06-27	16	2	2007-05-04	110	9	2	1	2	1.25856	31.2	134	0.47	0.08	0.57	0	0	0	15.5	0	0	0	0	0	0	0	0	0	4	2	2	1	7	3	21	3	5	2	25	3
510041	2016-06-27	16	1	2007-01-26	113	9	2	1	2	-0.375531	22.3	125.5	-1.91	-1.5	-1.47	0	0	0	14.7	0	0	0	0	0	0	0	0	0	3	2	2	1	5	2	17	2	5	2	25	3
510042	2016-06-27	16	2	2006-12-01	115	9	2	1	1	-0.425597	25.2	129	-1.13	-1.12	-0.69	0	0	0	14.5	0	0	0	0	0	0	0	0	0	3	2	4	2	5	2	16	2	4	2	27	3
510043	2016-06-27	16	1	2006-05-23	121	10	2	1	2	0.510426	23.5	126.5		-1.83	-1.2	0	0		14.1	0	0	0	0	0	0	0	0	0	1	1	1	1	8	3	16	2	7	3	25	3
510044	2016-06-27	16	2	2006-11-13	115	9	2	1	2	-1.17373	26.8	133	-0.74	-0.49	-0.69	0	0	0	12.7	0	0	0	0	0	0	0	0	0	4	2	2	1	7	3	21	3	6	3	28	3
510045	2016-06-27	16	2	2007-05-23	109	9	2	1	2	1.06351	34.6	136	1.09	0.49	1.12	0	0	0	15	0	0	0	0	0	0	0	0	0	5	3	1	1	5	2	19	2	4	2	28	3
510048	2016-06-27	16	1	2006-09-15	117	9	2	1	1	1.675	26.2	130	-0.96	-1.03	-0.52	0	0	0	12.8	0	0	312	1	0	0	0	0	1	0	1	1	1	6	2	14	2	5	2	20	3
510049	2016-06-27	16	1	2007-09-29	105	8	2	1	2	-0.425597	20.2	125	-2.24	-1.06	-2.53	0	1	1	13.9	0	0	0	0	0	0	0	0	0	1	1	1	1	1	1	7	1	4	2	23	3
510053	2016-06-27	16	2	2006-11-01	116	9	2	1	2	-1.17373	20.9	126	-2.5	-1.68	-2.16	0	1	1	13.2	0	0	0	0	0	0	0	0	0	6	3	2	1	7	3	22	3	2	1	27	3
510054	2016-06-27	16	1	2007-01-20	113	9	2	1	1		24.7	125.5	-1.16	-1.5	-0.33	0	0	0	12.8	0	0	0	0	0	0	0	0	0	4	2	0	1	5	2	14	2	4	2	28	3
510057	2016-06-27	16	2	2007-03-31	111	9	2	1	1	-0.622894	25.1	130	-0.91	-0.65	-0.79	0	0	0	12.6	0	0	0	0	0	0	0	0	0	4	2	3	2	7	3	21	3	3	1	26	3
510058	2016-06-27	16	2	2007-06-22	108	9	2	2	2	1.81999	22	121	-1.59	-1.88	-0.61	0	0	0	14.7	0	0	0	0	168	1	0	0	1	-1	1	0	1	4	2	7	1	6	3	25	3
510062	2016-06-27	16	2	2007-07-24	107	8	2	1	2	-0.425597	22.3	123.5	-1.44	-1.4	-0.85	0	0	0	12.9	0	0	0	0	0	0	0	0	0	6	3	2	1	5	2	17	2	3	1	28	3
510064	2016-06-27	16	2	2006-08-29	118	9	2	2	2		22.3	122	-2.17	-2.46	-0.86	1	0	1	12.9	0	0	0	0	0	0	0	0	0	4	2	4	2	8	3	20	3	5	2	27	3
510065	2016-06-27	16	2	2006-12-15	114	9	2	2	2	1.07186	21.2	122.5	-2.26	-2.08	-1.35	1	0	1	14.9	0	0	0	0	0	0	0	0	0	6	3	1	1	2	1	17	2	6	3	25	3
510069	2016-06-27	16	1	2006-02-07	125	10	2	1	1	-1.37102	22.5	130.5		-1.45	-2.64	0	1		13	0	0	2320	1	264	1	0	0	1	-1	1	1	1	1	1	6	1	4	2	27	3
510071	2016-06-27	16	1	2007-08-29	106	8	2	1	2	-1.17373	20	122.5	-2.38	-1.54	-2.13	0	1	1	13.1	0	0	0	0	0	0	0	0	0	5	3	2	1	8	3	19	2	5	2	22	3
510073	2016-06-27	16	2	2005-01-05	138	11	2	1	2	-1.17373	26.8	123		-3.73	0.05	1	0		12.9	0	0	0	0	0	0	0	0	0	3	2	0	1	4	2	12	2	4	2	20	3
510075	2016-06-27	16	2	2007-07-05	108	8	2	1	2	-0.425597	23.9	128	-1.04	-0.74	-0.9	0	0	0	13.1	0	0	0	0	0	0	0	0	0	3	2	2	1	5	2	15	2	5	2	28	3
510077	2016-06-27	16	1	2006-07-09	120	9	2	1	2	0.876807	23.4	132	-1.94	-0.91	-2.3	0	1	0	13.6	0	0	0	0	0	0	0	0	0	-1	1	2	1	4	2	12	2	5	2	25	3
519003	2016-06-20	17	1	2007-04-29	110	9	2	1	2		20.8	126	-2.29	-1.23	-2.43	0	1	1	11.1	1	1	0	0	0	0	0	0	0	4	2	5	3	0	1	15	2	5	2	22	3
519005	2016-06-20	17	2	2005-08-26	130	10	2	2	2	2.41963	28.7	135		-1.35	-0.71	0	0		11	1	1	2224	1	0	0	0	0	1	2	1	2	1	3	1	12	2	1	1	14	2
519008	2016-06-20	17	1	2007-08-26	106	8	2	1	2	0.27366	28.6	126	0.22	-0.96	1.09	0	0	0	12.4	0	0	796	1	0	0	0	0	1	2	1	2	1	5	2	18	2	2	1	28	3
519014	2016-06-21	17	1	2006-05-29	121	10	2	1	2	1.02179	21.7	117.5		-3.23	-0.47	1	0		11	1	1	0	0	0	0	0	0	0	3	2	2	1	3	1	9	1	4	2	25	3
519015	2016-06-20	17	2	2007-10-29	104	8	2	2	2	2.50739	23.5	121	-0.89	-1.58	0.06	0	0	0	10.8	1	1	0	0	0	0	0	0	0	3	2	2	1	5	2	14	2	2	1	23	3
519016	2016-06-22	17	1	2007-01-25	113	9	2	1	3	1.11357	23.9	129	-1.4	-0.93	-1.3	0	0	0	12.3	0	0	0	0	0	0	0	0	0	1	1	1	1	3	1	11	2	3	1	28	3
519017	2016-06-21	17	2	2006-11-06	115	9	2	2	9	-0.287771	23.6	125	-1.57	-1.76	-0.72	0	0	0	12.7	0	0	0	0	0	0	0	0	0	5	3	1	1	5	2	12	2	3	1	25	3
519018	2016-06-22	17	2	2007-08-16	106	8	2	9	2	0.460359	27.4	126	-0.05	-0.91	0.6	0	0	0	10.9	1	1	0	0	0	0	0	0	0	2	1	3	2	4	2	13	2	2	1	25	3
519019	2016-06-22	17	2	2007-07-25	107	8	2	1	2	1.02179	20.8	117	-1.92	-2.46	-0.49	1	0	0	13	0	0	0	0	0	0	0	0	0	3	2	3	2	8	3	16	2	2	1	26	3
519020	2016-06-22	17	1	2006-09-05	118	9	2	1	2	0.3726	28.3	130	-0.5	-1.1	0.21	0	0	0	12.7	0	0	0	0	0	0	0	0	0	2	1	0	1	1	1	8	1	1	1	16	2
519025	2016-06-22	17	1	2007-07-08	107	8	2	2	1		22	124	-1.68	-1.36	-1.24	0	0	0	10.5	1	1	112	1	0	0	0	0	1	2	1	2	1	6	2	15	2	0	1	27	3
519030	2016-06-20	17	1	2007-09-21	105	8	2	1	2	0.315376	54.7	136	4.01	0.8	4.57	0	0	0	13.2	0	0	0	0	0	0	0	0	0	5	3	4	2	1	1	19	2	6	3	27	3
519031	2016-06-21	17	2	2006-11-28	115	9	2	1	1	-0.375531	26.8	132	-0.74	-0.65	-0.55	0	0	0	12.3	0	0	0	0	0	0	0	0	0	4	2	4	2	5	2	17	2	4	2	24	3
519035	2016-06-20	17	2	2006-06-12	120	10	2	1	1		39	136	1.1	-0.41	1.63	0	0	0	13.8	0	0	0	0	0	0	0	0	0	4	2	2	1	7	3	22	3	3	1	28	3
1010003	2016-07-11	8	2	2007-05-12	110	9	1	1	2	0.975748	44	136	2.23	0.41	2.47	0	0	0	12.7	0	0	0	0	0	0	0	0	0	6	3	2	1	4	2	17	2	5	2	25	3
1010015	2016-07-11	8	1	2007-07-21	108	8	1	1	2	1.02179	21.2	124	-2.03	-1.42	-1.72	0	0	1	14	0	0	0	0	0	0	0	0	0	3	2	5	3	6	2	18	2	4	2	20	3
1010016	2016-07-12	8	2	2006-07-06	120	10	1	1	2	1.25856	33.9	133	0.35	-0.88	1.05	0	0	0	14.3	0	0	0	0	0	0	0	0	0	1	1	2	1	2	1	10	1	5	2	25	3
1010017	2016-07-11	8	2	2007-08-15	107	8	1	1	2	1.62494	28.4	120	0.1	-1.97	1.51	0	0	0	11.3	1	1	0	0	0	0	0	0	0	2	1	2	1	5	2	14	2	5	2	24	3
1010026	2016-07-11	8	2	2007-08-02	107	8	1	1	2	1.11357	29.5	128	0.32	-0.66	0.9	0	0	0	11.5	0	0	4384	1	48	1	0	0	1	-1	1	0	1	0	1	4	1	3	1	22	3
1010028	2016-07-12	8	2	2006-11-07	116	9	1	1	2	-0.581178	28.6	131	-0.4	-0.88	0.12	0	0	0	13.4	0	0	0	0	0	0	0	0	0	3	2	3	2	6	2	16	2	4	2	28	3
1010033	2016-07-11	8	1	2007-08-29	106	8	1	1	2	-0.57058	31.2	128	0.77	-0.62	1.53	0	0	0	10.4	1	1	0	0	0	0	0	0	0	4	2	2	1	5	2	14	2	3	1	24	3
1010034	2016-07-11	8	2	2006-11-26	116	9	1	1	2	1.8617	24.3	129.5	-1.44	-1.12	-1.14	0	0	0	12.5	0	0	4	1	260	1	0	0	1	1	1	4	2	5	2	18	2	6	3	25	3
1010038	2016-07-14	8	1	2007-10-16	105	8	1	1	1	-0.375531	27.4	130.5	0	-0.13	0.08	0	0	0	13	0	0	0	0	0	0	0	0	0	3	2	2	1	2	1	12	2	4	2	27	3
1010039	2016-07-11	8	1	2006-10-01	117	9	1	1	2	1.07186	26.3	129	-0.94	-1.19	-0.33	0	0	0	11	1	1	7216	1	0	0	0	0	1	2	1	1	1	6	2	14	2	4	2	23	3
1010053	2016-07-11	8	2	2007-08-10	107	8	1	1	2	0.873306	34.2	143	1.14	1.81	0.34	0	0	0	13.9	0	0	0	0	0	0	0	0	0	2	1	4	2	7	3	21	3	7	3	25	3
1010054	2016-07-11	8	1	2007-04-22	111	9	1	1	2	1.8617	23.1	124	-1.54	-1.62	-0.75	0	0	0	13.4	0	0	0	0	1620	1	0	0	1	4	2	4	2	6	2	17	2	3	1	24	3
1010066	2016-07-11	8	1	2006-11-09	116	9	1	1	1	-1.93246	20.8	123.5	-2.63	-2.01	-2.01	1	1	1	13.5	0	0	0	0	0	0	0	0	0	1	1	3	2	1	1	11	2	2	1	25	3
1010067	2016-07-11	8	2	2007-04-22	111	9	1	1	1	-1.93246	20.9	128	-2.16	-0.97	-2.41	0	1	1	11.8	0	0	0	0	0	0	0	0	0	3	2	2	1	6	2	14	2	5	2	26	3
1010074	2016-07-11	8	2	2007-06-18	109	9	1	1	2	-1.93246	21.9	129	-1.69	-0.65	-2	0	1	0	12.8	0	0	0	0	36	1	0	0	1	1	1	1	1	6	2	11	2	3	1	27	3
1010075	2016-07-12	8	2	2006-09-14	118	9	1	1	2	-1.17373	20.4	127	-2.81	-1.67	-2.68	0	1	1	12.3	0	0	0	0	0	0	0	0	0	4	2	1	1	4	2	14	2	3	1	28	3
1010084	2016-07-11	8	1	2007-01-19	114	9	1	1	2	0.185901	25.4	124.5	-1.02	-1.72	0.09	0	0	0	12.6	0	0	0	0	432	1	0	0	1	1	1	4	2	5	2	15	2	5	2	27	3
1010086	2016-07-11	8	2	2006-11-07	116	9	1	1	2	-1.0465	33.9	132	0.58	-0.72	1.23	0	0	0	13.6	0	0	0	0	0	0	0	0	0	5	3	5	3	4	2	22	3	6	3	25	3
1010095	2016-07-11	8	1	2007-06-13	109	9	1	1	1	-1.93246	38.8	133	1.86	0	2.41	0	0	0	10.8	1	1	0	0	0	0	0	0	0	0	1	5	3	3	1	14	2	6	3	22	3
1010096	2016-07-12	8	1	2007-10-24	105	8	1	1	1	-1.37102	24.3	123	-0.84	-1.39	0.06	0	0	0	13.2	0	0	0	0	0	0	0	0	0	5	3	1	1	1	1	9	1	5	2	14	2
1010111	2016-07-11	8	2	2006-12-27	115	9	1	1	2	0.460359	25	130	-1.19	-0.96	-0.91	0	0	0	13.5	0	0	0	0	0	0	0	0	0	1	1	1	1	1	1	11	2	5	2	27	3
1010122	2016-07-11	8	2	2007-01-11	114	9	1	1	1		20.9	124	-2.36	-1.84	-1.76	0	0	1	13.6	0	0	0	0	0	0	0	0	0	1	1	0	1	2	1	10	1	5	2	28	3
1010129	2016-07-11	8	1	2007-08-25	107	8	1	1	2	-1.17373	21.9	122	-1.72	-1.69	-0.91	0	0	0	10.8	1	1	0	0	0	0	0	0	0	5	3	3	2	5	2	17	2	5	2	27	3
1010153	2016-07-11	8	1	2007-10-18	105	8	1	1	1	-1.93246	33.5	134	1.26	0.46	1.39	0	0	0	12.1	0	0	0	0	0	0	0	0	0	3	2	5	3	8	3	22	3	3	1	25	3
1010155	2016-07-12	8	2	2006-09-22	118	9	1	1	2	0.510426	23.9	129	-1.68	-1.35	-1.27	0	0	0	11	1	1	0	0	0	0	0	0	0	3	2	5	3	2	1	18	2	3	1	21	3
1010156	2016-07-11	8	1	2007-01-03	114	9	1	1	1	-1.93246	27.9	131	-0.38	-0.68	0.01	0	0	0	13.9	0	0	0	0	0	0	0	0	0	1	1	2	1	3	1	12	2	6	3	28	3
1010179	2016-07-11	8	2	2007-10-31	104	8	1	1	1	-1.93246	26.3	132	-0.18	0.25	-0.49	0	0	0	14.6	0	0	0	0	0	0	0	0	0	0	1	3	2	3	1	10	1	7	3	28	3
1010197	2016-07-11	8	2	2006-12-03	115	9	1	1	2	0.27366	21.9	129	-2.09	-1.12	-2.14	0	1	1	11.5	0	0	0	0	0	0	0	0	0	4	2	2	1	5	2	15	2	5	2	24	3
1010200	2016-07-11	8	1	2007-05-25	110	9	1	2	1	-1.93246	31.4	138	0.59	0.75	0.23	0	0	0	11.2	1	1	0	0	0	0	0	0	0	5	3	4	2	6	2	22	3	6	3	27	3
1010201	2016-07-11	8	2	2006-11-16	116	9	1	1	2	0.227617	24.8	135	-1.3	-0.25	-1.79	0	0	0	12.5	0	0	0	0	0	0	0	0	0	5	3	4	2	4	2	21	3	6	3	28	3
1010202	2016-07-12	8	2	2005-10-27	129	10	1	1	2	1.81999	24.3	125		-2.79	-0.79	1	0		11.3	1	1	75104	1	936	1	0	0	1	4	2	2	1	5	2	17	2	4	2	25	3
1010208	2016-07-12	8	2	2007-12-07	103	8	1	1	2	-1.93246	21.3	123	-1.49	-1.17	-1.15	0	0	0	13.4	0	0	160	1	0	0	0	0	1	5	3	1	1	1	1	11	2	6	3	28	3
1010210	2016-07-12	8	2	2006-11-10	116	9	1	1	2	1.8617	29.8	137	-0.15	0.07	-0.29	0	0	0	11.9	0	0	368	1	0	0	0	0	1	3	2	3	2	6	2	13	2	5	2	28	3
1010219	2016-07-11	8	1	2005-11-23	128	10	1	1	2	-1.32931	28.1	132		-1.4	-0.37	0	0		12.5	0	0	0	0	0	0	0	0	0	1	1	0	1	6	2	12	2	5	2	21	3
1010220	2016-07-11	8	1	2007-11-26	104	8	1	1	2	-1.93246	28.9	130	0.4	-0.14	0.68	0	0	0	12.6	0	0	1816	1	0	0	0	0	1	0	1	2	1	6	2	14	2	3	1	22	3
1010224	2016-07-14	8	1	2007-11-09	104	8	1	1	1	1.11357	19.4	117	-2.51	-2.34	-1.31	1	0	1	11.9	0	0	0	0	200	1	0	0	1	5	3	1	1	4	2	15	2	5	2	24	3
1010225	2016-07-12	8	1	2004-11-15	140	11	1	1	2	3.90874	25	116		-4.45	0.58	1	0		11.6	0	0	0	0	0	0	0	0	0	4	2	2	1	4	2	14	2	4	2	28	3
1010233	2016-07-11	8	1	2007-03-18	112	9	1	1	1	0.315376	42.9	133	2.2	-0.21	2.88	0	0	0	12.4	0	0	0	0	0	0	0	0	0	3	2	2	1	5	2	16	2	5	2	27	3
1010237	2016-07-12	8	2	2007-06-11	109	9	1	1	2	2.55746	20.6	131	-2.12	-0.33	-3.11	0	1	1	10.2	1	1	0	0	120	1	0	0	1	6	3	2	1	4	2	20	3	5	2	27	3
1010244	2016-07-12	8	2	2007-01-18	114	9	1	1	2	0.510426	26.3	133	-0.8	-0.41	-0.84	0	0	0	12.6	0	0	584	1	0	0	0	0	1	2	1	3	2	2	1	13	2	6	3	21	3
1010247	2016-07-11	8	2	2007-10-02	105	8	1	1	1	-1.93246	24.2	126	-0.77	-0.83	-0.42	0	0	0	12.8	0	0	0	0	0	0	0	0	0	5	3	4	2	5	2	22	3	6	3	27	3
1010250	2016-07-11	8	2	2007-09-10	106	8	1	1	2	-0.375531	19.1	118	-2.47	-2.23	-1.48	1	0	1	12.2	0	0	0	0	0	0	0	0	0	5	3	2	1	8	3	23	3	5	2	24	3
1010252	2016-07-11	8	2	2007-02-17	113	9	1	1	2	-0.287771	24.3	136	-1.25	0.16	-2.11	0	1	0	13.7	0	0	0	0	0	0	0	0	0	4	2	3	2	4	2	13	2	2	1	26	3
1010254	2016-07-11	8	1	2007-03-14	112	9	1	1	2	-0.443353	31.1	127	0.42	-1.19	1.49	0	0	0	12.6	0	0	0	0	0	0	0	0	0	4	2	3	2	4	2	17	2	6	3	27	3
1010280	2016-07-11	8	1	2007-10-26	105	8	1	1	2	-0.0828168	26.1	122.5	-0.33	-1.48	0.81	0	0	0	12.3	0	0	0	0	0	0	0	0	0	1	1	6	3	5	2	15	2	5	2	21	3
1010286	2016-07-11	8	2	2007-03-09	112	9	1	1	2	-0.375531	19.4	115.5	-2.77	-3.06	-1.01	1	0	1	12	0	0	1020	1	0	0	0	0	1	5	3	4	2	7	3	24	3	5	2	27	3
1010287	2016-07-11	8	2	2006-12-07	115	9	1	1	1	-1.17373	37.1	137	1.12	0.15	1.35	0	0	0	12.9	0	0	0	0	0	0	0	0	0	5	3	4	2	7	3	21	3	4	2	28	3
1010291	2016-07-11	8	2	2007-07-14	108	8	1	1	2	0.510426	28	125	-0.04	-1.23	0.84	0	0	0	10.6	1	1	0	0	0	0	0	0	0	3	2	1	1	4	2	11	2	1	1	28	3
1010292	2016-07-11	8	2	2007-02-05	113	9	1	1	2	-0.425597	24.9	129.5	-1.09	-0.89	-0.83	0	0	0	13.6	0	0	0	0	0	0	0	0	0	3	2	3	2	6	2	19	2	5	2	28	3
1010310	2016-07-12	8	2	2007-02-20	113	9	1	1	2	3.30559	18.4	119	-3.22	-2.57	-2.24	1	1	1	13	0	0	14888	1	0	0	0	0	1	4	2	4	2	5	2	17	2	5	2	22	3
1010321	2016-07-12	8	1	2006-12-24	115	9	1	1	1	2.41963	20.5	118	-2.69	-2.83	-1.05	1	0	1	12.4	0	0	0	0	0	0	0	0	0	5	3	6	3	8	3	26	3	5	2	28	3
1010326	2016-07-12	8	1	2007-07-06	108	9	1	1	1	0.185901	21.5	118	-1.92	-2.42	-0.4	1	0	0	12.6	0	0	0	0	0	0	0	0	0	0	1	0	1	0	1	3	1	4	2	26	3
1010328	2016-07-11	8	2	2007-04-16	111	9	1	1	2	1.8617	23	127	-1.49	-1.13	-1.19	0	0	0	13.5	0	0	0	0	0	0	0	0	0	1	1	2	1	4	2	13	2	5	2	26	3
1010336	2016-07-11	8	2	2003-12-11	151	12	1	1	2	0.460359	27.8	142		-1.8	-2.69	0	1		12	0	0	0	0	20	1	0	0	1	0	1	1	1	3	1	7	1	3	1	27	3
1010337	2016-07-11	8	1	2006-12-05	115	9	1	1	2	-1.93246	44.8	144	2.25	1.35	2.18	0	0	0	13	0	0	0	0	0	0	0	0	0	2	1	-1	1	2	1	8	1	5	2	28	3
2205004	2016-06-20	35	1	2007-08-30	106	8	2	1	1	-1.17373	20.6	123	-2.14	-1.46	-1.84	0	0	1	13	0	0	0	0	0	0	0	0	0	3	2	0	1	4	2	13	2	5	2	23	3
2205005	2016-06-22	35	2	2007-07-27	107	8	2	1	2	0.227617	26.2	124	-0.39	-1.31	0.48	0	0	0	12.5	0	0	0	0	0	0	0	0	0	1	1	2	1	1	1	5	1	2	1	19	2
2205012	2016-06-20	35	1	2007-06-20	108	9	2	1	2	1.11357	21.4	125	-1.95	-1.26	-1.8	0	0	0	13.6	0	0	0	0	0	0	0	0	0	2	1	0	1	0	1	5	1	3	1	23	3
2205015	2016-06-20	35	2	2007-04-05	111	9	2	1	1	1.25856	23.3	135	-1.4	0.16	-2.38	0	1	0	12.7	0	0	0	0	0	0	0	0	0	2	1	2	1	4	2	14	2	1	1	16	2
2205021	2016-06-22	35	2	2006-11-22	115	9	2	1	1	0.315376	23.6	124	-1.57	-1.92	-0.57	0	0	0	12.4	0	0	996	1	0	0	0	0	1	4	2	3	2	6	2	19	2	2	1	26	3
2205022	2016-06-22	35	2	2007-02-09	112	9	2	1	2	3.30559	26.1	134	-0.72	-0.08	-1.02	0	0	0	11	1	1	0	0	0	0	0	0	0	2	1	1	1	6	2	14	2	2	1	23	3
2205023	2016-06-20	35	1	2006-11-18	115	9	2	1	1	1.79873	37	146	1.27	1.67	0.59	0	0	0	12.7	0	0	0	0	0	0	0	0	0	1	1	1	1	2	1	8	1	2	1	26	3
2205024	2016-06-22	35	2	2007-05-26	109	9	2	9	2	0.315376	21.6	123	-1.79	-1.63	-1.13	0	0	0	12.5	0	0	0	0	32	1	0	0	1	1	1	1	1	1	1	7	1	6	3	26	3
2205025	2016-06-22	35	2	2007-04-08	111	9	2	1	2	-0.57058	21.3	124	-2.02	-1.62	-1.49	0	0	1	11.5	0	0	0	0	0	0	0	0	0	1	1	3	2	2	1	11	2	1	1	23	3
2205031	2016-06-21	35	1	2007-01-30	113	9	2	9	2	-1.17373	20.3	124	-2.66	-1.74	-2.38	0	1	1	10.4	1	1	0	0	0	0	0	0	0	1	1	2	1	2	1	11	2	2	1	20	3
2205037	2016-06-20	35	1	2007-09-21	105	8	2	1	2	-0.375531	23.8	127	-0.99	-0.72	-0.85	0	0	0	12.9	0	0	0	0	0	0	0	0	0	4	2	4	2	5	2	16	2	4	2	25	3
2205045	2016-06-21	35	2	2007-09-19	105	8	2	1	2	0.934031	23	120	-1.1	-1.82	-0.01	0	0	0	11.4	1	1	0	0	0	0	0	0	0	1	1	1	1	1	1	8	1	5	2	18	2
2205046	2016-06-20	35	2	2007-07-10	107	8	2	1	2	0.177551	25.2	126	-0.63	-0.98	-0.1	0	0	0	11.8	0	0	0	0	0	0	0	0	0	4	2	2	1	5	2	15	2	5	2	28	3
2205047	2016-06-22	35	1	2007-07-08	108	8	2	1	3	1.11357	17	116	-3.74	-2.76	-2.92	1	1	1	11.9	0	0	0	0	0	0	0	0	0	-1	1	2	1	0	1	3	1	6	3	22	3
2205049	2016-06-22	35	1	2007-04-25	110	9	2	1	2	2.22458	20.7	124	-2.33	-1.55	-2.06	0	1	1	10.7	1	1	1420	1	84	1	0	0	1	-1	1	2	1	2	1	7	1	3	1	19	2
2205050	2016-06-20	35	1	2006-06-20	120	10	2	2	2	-0.287771	20.3	123	-3.04	-2.32	-2.31	1	1	1	11.6	0	0	0	0	0	0	0	0	0	5	3	3	2	5	2	18	2	5	2	25	3
2205051	2016-06-21	35	1	2006-10-23	116	9	2	2	2		21	122	-2.55	-2.25	-1.58	1	0	1	12	0	0	3236	1	36	1	0	0	1	0	1	0	1	1	1	4	1	3	1	20	3
2205053	2016-06-20	35	1	2005-12-16	126	10	2	1	2	0.510426	34.5	144		0.55	-0.02	0	0		12.2	0	0	8160	1	0	0	0	0	1	0	1	2	1	4	2	11	2	3	1	23	3
2205054	2016-06-20	35	2	2007-07-23	107	8	2	1	2	-0.375531	32.6	127.5	0.89	-0.74	1.61	0	0	0	13	0	0	0	0	0	0	0	0	0	4	2	0	1	3	1	13	2	5	2	24	3
2205056	2016-06-20	35	1	2006-08-20	118	9	2	1	2	0.510426	22.8	124.5	-2.02	-1.97	-1.12	0	0	1	12.4	0	0	164	1	0	0	0	0	1	1	1	1	1	5	2	13	2	3	1	23	3
2205059	2016-06-20	35	2	2007-05-15	109	9	2	2	2	-0.375531	23.5	126	-1.21	-1.14	-0.78	0	0	0	12.5	0	0	0	0	0	0	0	0	0	1	1	1	1	4	2	10	1	5	2	17	2
2205060	2016-06-20	35	1	2007-01-03	114	9	2	1	3	-1.17373	19.7	123	-2.96	-1.97	-2.59	0	1	1	13.7	0	0	0	0	0	0	0	0	0	6	3	2	1	3	1	16	2	4	2	27	3
2205061	2016-06-20	35	1	2007-07-02	108	8	2	2	2	-0.248303	28.5	127	0.09	-0.93	0.89	0	0	0	12.9	0	0	0	0	0	0	0	0	0	5	3	2	1	3	1	16	2	4	2	26	3
2205062	2016-06-20	35	1	2007-04-02	111	9	2	1	1	-0.375531	27	127	-0.43	-1.13	0.35	0	0	0	13.1	0	0	0	0	0	0	0	0	0	4	2	2	1	6	2	16	2	4	2	27	3
2205063	2016-06-21	35	1	2007-01-18	113	9	2	2	2	-0.287771	21.7	128	-2.12	-1.09	-2.34	0	1	1	12.2	0	0	0	0	0	0	0	0	0	3	2	3	2	5	2	18	2	5	2	27	3
2205070	2016-06-21	35	2	2007-10-23	104	8	2	1	2	1.25856	22.9	127	-1.06	-0.58	-1.09	0	0	0	12.3	0	0	14396	1	20	1	0	0	1	1	1	2	1	2	1	10	1	0	1	23	3
2205071	2016-06-21	35	1	2007-05-12	109	9	2	1	2	-0.287771	26	132	-0.58	-0.17	-0.79	0	0	0	12.6	0	0	0	0	0	0	0	0	0	3	2	5	3	9	3	22	3	3	1	17	2
2205075	2016-06-22	35	2	2007-08-07	107	8	2	1	2	-1.93246	28	124.5	0.02	-1.23	0.92	0	0	0	12.7	0	0	0	0	0	0	0	0	0	2	1	2	1	6	2	16	2	2	1	28	3
2205076	2016-06-21	35	1	2007-09-27	105	8	2	1	1	-1.93246	20	124	-2.32	-1.22	-2.45	0	1	1	13.2	0	0	0	0	0	0	0	0	0	1	1	2	1	3	1	14	2	3	1	25	3
2207002	2016-07-18	10	2	2005-02-28	137	11	1	9	2		29	130		-2.62	-0.18	1	0		13.5	0	0	0	0	0	0	0	0	0	2	1	2	1	5	2	18	2	6	3	24	3
2207008	2016-07-20	10	1	2007-06-06	109	9	1	9	1		22.3	129	-1.69	-0.66	-2.11	0	1	0	12.1	0	0	0	0	0	0	0	0	0	5	3	3	2	7	3	17	2	6	3	23	3
2207009	2016-07-18	10	1	2007-04-04	112	9	1	9	2		24.2	126	-1.25	-1.36	-0.61	0	0	0	12.8	0	0	0	0	0	0	0	0	0	4	2	3	2	5	2	16	2	5	2	27	3
2207017	2016-07-18	10	2	2002-12-31	163	13	1	9	2		39.1	143		-2.24	-0.05	1	0		11.9	1	1	0	0	8	1	0	0	1	2	1	3	2	8	3	22	3	7	3	28	3
2207038	2016-07-18	10	1	2007-06-23	109	9	1	9	2		28	130	-0.08	-0.5	0.29	0	0	0	13.7	0	0	0	0	0	0	0	0	0	3	2	2	1	4	2	15	2	4	2	26	3
2207040	2016-07-18	10	1	2007-05-02	111	9	1	9	1		21.3	119	-2.16	-2.44	-0.73	1	0	1	12.8	0	0	0	0	0	0	0	0	0	1	1	2	1	3	1	15	2	5	2	22	3
2207045	2016-07-18	10	2	2006-12-05	116	9	1	9	2		24.1	120	-1.5	-2.63	0.15	1	0	0	14.1	0	0	16	1	0	0	0	0	1	1	1	-1	1	1	1	8	1	6	3	25	3
2207049	2016-07-18	10	2	2007-08-23	107	8	1	9	1		21.9	124	-1.56	-1.31	-1.11	0	0	0	12.2	0	0	1524	1	0	0	0	0	1	-1	1	1	1	1	1	6	1	5	2	21	3
2207050	2016-07-19	10	2	2006-09-07	118	9	1	9	2		21.2	123	-2.53	-2.3	-1.53	1	0	1	12.3	0	0	0	0	24	1	0	0	1	4	2	2	1	6	2	17	2	7	3	28	3
2207054	2016-07-20	10	1	2007-05-20	110	9	1	9	1		30.7	125	0.45	-1.39	1.67	0	0	0	12.6	0	0	0	0	0	0	0	0	0	0	1	0	1	-1	1	4	1	4	2	24	3
2207060	2016-07-18	10	1	2007-04-04	112	9	1	9	1		22.2	120	-1.89	-2.33	-0.49	1	0	0	13.3	0	0	0	0	0	0	0	0	0	2	1	2	1	4	2	15	2	4	2	28	3
2207067	2016-07-20	10	1	2007-09-13	106	8	1	9	2		19.5	117	-2.59	-2.47	-1.28	1	0	1	12.7	0	0	0	0	0	0	0	0	0	1	1	-1	1	2	1	9	1	3	1	28	3
2207072	2016-07-18	10	2	2006-10-17	117	9	1	9	1		25.5	126	-1.19	-1.75	-0.21	0	0	0	12.3	0	0	0	0	0	0	0	0	0	2	1	-1	1	1	1	9	1	6	3	28	3
2207077	2016-07-19	10	2	2006-10-03	118	9	1	9	2		44.7	140	1.88	0.38	2.1	0	0	0	12.1	0	0	0	0	0	0	0	0	0	5	3	4	2	7	3	20	3	5	2	25	3
2207079	2016-07-19	10	1	2007-09-09	106	8	1	9	1		18.7	120	-2.94	-1.96	-2.49	0	1	1	13.4	0	0	0	0	0	0	0	0	0	1	1	2	1	3	1	13	2	4	2	25	3
2207084	2016-07-20	10	2	2007-09-25	106	8	1	9	1		25.3	129	-0.54	-0.41	-0.46	0	0	0	12.8	0	0	0	0	0	0	0	0	0	3	2	4	2	7	3	17	2	3	1	28	3
2207088	2016-07-18	10	2	2006-12-19	115	9	1	9	2		27	134	-0.69	-0.33	-0.76	0	0	0	10.9	1	1	0	0	0	0	0	0	0	3	2	3	2	5	2	13	2	1	1	23	3
2207102	2016-07-18	10	2	2007-02-24	113	9	1	9	1		23.2	124.5	-1.56	-1.69	-0.76	0	0	0	12.9	0	0	0	0	0	0	0	0	0	5	3	3	2	7	3	21	3	6	3	26	3
2207106	2016-07-18	10	2	2007-06-28	109	9	1	9	1		20.6	123.5	-2.12	-1.55	-1.71	0	0	1	12.5	0	0	0	0	0	0	0	0	0	5	3	4	2	5	2	19	2	5	2	28	3
2207110	2016-07-19	10	2	2006-11-27	116	9	1	9	2		36.6	141.5	1	0.78	0.81	0	0	0	11.9	0	0	0	0	0	0	0	0	0	1	1	1	1	5	2	11	2	6	3	24	3
2207119	2016-07-19	10	2	2007-08-15	107	8	1	9	1		30	130	0.42	-0.33	0.79	0	0	0	11.7	0	0	0	0	0	0	0	0	0	3	2	2	1	0	1	13	2	5	2	28	3
2207121	2016-07-18	10	2	2007-01-01	115	9	1	9	2		25.3	128	-1.11	-1.28	-0.51	0	0	0	12.7	0	0	0	0	0	0	0	0	0	3	2	2	1	6	2	15	2	4	2	28	3
2207122	2016-07-19	10	1	2006-10-12	117	9	1	9	2		24.5	125	-1.44	-1.83	-0.41	0	0	0	12.7	0	0	0	0	0	0	0	0	0	2	1	1	1	3	1	12	2	4	2	27	3
2207126	2016-07-18	10	1	2007-10-04	106	8	1	9	3		22.1	122	-1.59	-1.63	-0.79	0	0	0	12	0	0	0	0	0	0	0	0	0	4	2	4	2	5	2	20	3	4	2	28	3
2207134	2016-07-20	10	1	2007-05-22	110	9	1	9	2		41	135	2.09	0.26	2.53	0	0	0	12	0	0	0	0	0	0	0	0	0	0	1	1	1	1	1	7	1	6	3	22	3
2207137	2016-07-18	10	1	2007-08-15	107	8	1	9	1		22.8	123	-1.41	-1.53	-0.64	0	0	0	12	0	0	0	0	0	0	0	0	0	3	2	3	2	4	2	14	2	4	2	23	3
2207138	2016-07-19	10	2	2007-10-18	105	8	1	9	2		33.5	136	1.15	0.83	0.98	0	0	0	14.4	0	0	0	0	16	1	0	0	1	4	2	1	1	6	2	13	2	5	2	24	3
2207142	2016-07-18	10	1	2006-01-26	126	10	1	9	2		26	126		-2.2	-0.17	1	0		12.1	0	0	0	0	0	0	0	0	0	5	3	3	2	-2	1	10	1	3	1	28	3
2207144	2016-07-18	10	1	2007-01-02	115	9	1	9	1		24.7	131	-1.27	-0.74	-1.31	0	0	0	13.2	0	0	0	0	0	0	0	0	0	1	1	1	1	1	1	7	1	5	2	27	3
2207154	2016-07-18	10	1	2006-05-22	122	10	1	9	2		21	121		-2.74	-1.5	1	0		12.1	0	0	69048	1	1056	1	0	0	1	0	1	0	1	0	1	7	1	3	1	13	2
2207155	2016-07-18	10	2	2007-06-21	109	9	1	9	1		20	116.5	-2.34	-2.69	-0.82	1	0	1	11.65	0	0	0	0	0	0	0	0	0	3	2	2	1	0	1	8	1	2	1	22	3
2207162	2016-07-18	10	2	2006-11-03	117	9	1	9	2		29.9	127	-0.19	-1.59	0.89	0	0	0	12.7	0	0	0	0	0	0	0	0	0	0	1	4	2	7	3	15	2	4	2	27	3
2207177	2016-07-18	10	1	2006-07-30	120	9	1	9	2		24.3	127	-1.66	-1.69	-0.89	0	0	0	13.1	0	0	992	1	0	0	0	0	1	1	1	0	1	0	1	6	1	6	3	27	3
2207182	2016-07-18	10	1	2007-02-20	113	9	1	9	2		35.4	135	1.13	0.04	1.52	0	0	0	13.2	0	0	0	0	0	0	0	0	0	3	2	3	2	5	2	16	2	3	1	27	3
2207187	2016-07-19	10	1	2006-12-09	115	9	1	9	2		24.2	130	-1.42	-0.9	-1.38	0	0	0	11.9	0	0	0	0	0	0	0	0	0	1	1	1	1	3	1	9	1	5	2	23	3
2207188	2016-07-18	10	2	2007-04-10	111	9	1	9	1		29.8	123	0.15	-1.78	1.42	0	0	0	13.6	0	0	0	0	0	0	0	0	0	1	1	5	3	1	1	13	2	6	3	23	3
2207206	2016-07-18	10	2	2007-02-21	113	9	1	1	1	-0.375531	45	148	2.18	2.08	1.63	0	0	0	13.5	0	0	0	0	0	0	0	0	0	1	1	1	1	4	2	8	1	3	1	23	3
2207223	2016-07-20	10	1	2007-05-14	110	9	1	1	1	0.315376	22.5	125	-1.68	-1.39	-1.22	0	0	0	10	1	1	0	0	88	1	0	0	1	3	2	0	1	3	1	10	1	4	2	25	3
2207227	2016-07-18	10	2	2006-09-04	118	9	1	1	1	-0.375531	39.8	143	1.32	0.85	1.19	0	0	0	13.7	0	0	0	0	0	0	0	0	0	1	1	0	1	4	2	9	1	6	3	27	3
2207228	2016-07-18	10	1	2006-11-06	116	9	1	1	1	-1.93246	22.9	125	-1.88	-1.77	-1.12	0	0	0	12.5	0	0	0	0	0	0	0	0	0	5	3	5	3	4	2	18	2	5	2	27	3
2207236	2016-07-21	10	1	2006-01-26	126	10	1	1	1		22.3	127		-2.04	-2.06	1	1		11.7	0	0	24296	1	0	0	0	0	1	0	1	1	1	3	1	7	1	2	1	28	3
2207238	2016-07-19	10	2	2007-09-12	106	8	1	1	2	-1.17373	23.5	123	-1.02	-1.4	-0.27	0	0	0	12.9	0	0	0	0	0	0	0	0	0	0	1	0	1	4	2	7	1	2	1	28	3
2207240	2016-07-19	10	1	2006-08-07	119	9	1	1	1	-1.32931	38.2	142	1.22	0.73	1.21	0	0	0	13.5	0	0	0	0	0	0	0	0	0	1	1	2	1	6	2	12	2	3	1	25	3
2207249	2016-07-19	10	2	2007-07-07	108	9	1	1	2	-1.13426	35.1	124.5	1.22	-1.31	2.27	0	0	0	11.8	0	0	0	0	0	0	0	0	0	3	2	1	1	6	2	13	2	5	2	27	3
2207252	2016-07-19	10	2	2007-12-08	103	8	1	1	2	1.25856	34.2	141	1.37	1.84	0.64	0	0	0	14	0	0	0	0	0	0	0	0	0	6	3	5	3	5	2	22	3	6	3	27	3
2207261	2016-07-18	10	1	2007-02-06	113	9	1	1	2	-1.17373	23	132	-1.68	-0.45	-2.38	0	1	0	12.8	0	0	12	1	0	0	0	0	1	2	1	2	1	7	3	16	2	4	2	28	3
2207264	2016-07-18	10	2	2007-07-16	108	9	1	1	2	-0.375531	49.3	142	2.84	1.56	2.65	0	0	0	14.8	0	0	0	0	0	0	0	0	0	2	1	4	2	8	3	19	2	6	3	28	3
2207270	2016-07-18	10	2	2007-06-23	109	9	1	1	2	0.499827	23.5	128	-1.21	-0.81	-1.08	0	0	0	13.6	0	0	0	0	0	0	0	0	0	1	1	3	2	4	2	17	2	5	2	28	3
2207286		10	2	2007-08-11	107	8	1	2	2	-0.375531	23.3	134	-1.14	0.33	-2.12	0	1	0	12.9	0	0	0	0	0	0	0	0	0	3	2	3	2	6	2	16	2	4	2	28	3
2207289	2016-07-18	10	2	2007-11-01	105	8	1	2	2	-0.375531	32.6	148	1	2.82	-0.64	0	0	0	13.7	0	0	632	1	0	0	0	0	1	1	1	-1	1	3	1	12	2	5	2	25	3
2207296	2016-07-19	10	2	2007-04-08	111	9	1	1	2	-1.17373	30.3	137	0.24	0.48	-0.04	0	0	0	12.7	0	0	0	0	0	0	0	0	0	5	3	1	1	6	2	17	2	4	2	22	3
2207299	2016-07-18	10	1	2007-03-18	112	9	1	1	2	-0.375531	21.3	135.5	-2.21	0.19	-4.09	0	1	1	12.9	0	0	0	0	0	0	0	0	0	3	2	4	2	4	2	16	2	4	2	22	3
2207310	2016-07-18	10	2	2006-11-25	116	9	1	1	2	-0.287771	25.6	133	-1.1	-0.57	-1.15	0	0	0	11.6	0	0	0	0	0	0	0	0	0	1	1	1	1	8	3	16	2	6	3	27	3
2207313	2016-07-19	10	1	2007-09-15	106	8	1	1	3	1.25856	27.1	126	-0.13	-0.96	0.62	0	0	0	13.3	0	0	2536	1	0	0	0	0	1	4	2	3	2	6	2	18	2	5	2	27	3
2207314	2016-07-18	10	2	2006-09-04	118	9	1	1	2	0.227617	31.5	138	0.05	0.06	0.01	0	0	0	13.1	0	0	6032	1	0	0	0	0	1	3	2	3	2	6	2	15	2	6	3	25	3
2207321	2016-07-19	10	2	2007-05-18	110	9	1	2	2	-1.17373	30.4	135	0.32	0.24	0.25	0	0	0	12.8	0	0	8	1	0	0	0	0	1	3	2	1	1	4	2	9	1	2	1	28	3
2207347	2016-07-18	10	1	2006-06-05	121	10	1	1	2	0.27366	23.1	128		-1.59	-1.69	0	0		13.1	0	0	0	0	0	0	0	0	0	2	1	2	1	7	3	16	2	6	3	24	3
2207354	2016-07-18	10	2	2007-09-04	106	8	1	1	2	-0.375531	27.7	125.5	0.01	-0.99	0.74	0	0	0	13	0	0	0	0	0	0	0	0	0	1	1	2	1	1	1	12	2	6	3	28	3
2207355	2016-07-19	10	2	2006-12-10	115	9	1	2	2	0.460359	33	139	0.49	0.47	0.33	0	0	0	13.5	0	0	0	0	0	0	0	0	0	5	3	5	3	8	3	21	3	3	1	27	3
2302001	2016-06-29	25	2	2007-10-07	105	8	1	1	2	-0.375531	21.5	121.5	-1.56	-1.57	-0.85	0	0	0	10.2	1	1	0	0	0	0	0	0	0	1	1	1	1	1	1	6	1	4	2	26	3
2302002	2016-06-28	25	1	2006-01-10	126	10	1	1	1	3.77506	31.7	134		-0.98	0.5	0	0		12.1	0	0	0	0	0	0	0	0	0	2	1	-1	1	7	3	16	2	2	1	22	3
2302003	2016-06-29	25	2	2007-07-23	107	8	1	1	2	0.135834	19.9	123	-2.24	-1.48	-1.97	0	0	1	11.7	0	0	0	0	0	0	0	0	0	4	2	5	3	6	2	18	2	4	2	25	3
2302004	2016-06-28	25	2	2007-08-30	106	8	1	1	1		20.6	126	-1.92	-0.91	-2.1	0	1	0	11.9	0	0	136	1	0	0	0	0	1	1	1	1	1	1	1	11	2	3	1	28	3
2302005	2016-06-29	25	1	2007-07-09	108	8	1	1	2	-0.612296	30.2	128	0.46	-0.76	1.23	0	0	0	12.1	0	0	0	0	0	0	0	0	0	2	1	0	1	5	2	11	2	3	1	26	3
2302007	2016-06-28	25	1	2007-01-13	113	9	1	1	2	1.25856	17.9	113.5	-3.61	-3.45	-1.71	1	0	1	11.6	0	0	20148	1	0	0	0	0	1	-1	1	-1	1	1	1	3	1	0	1	25	3
2302010	2016-06-30	25	2	2007-02-01	113	9	1	1	2	1.81999	20.8	125.5	-2.33	-1.53	-2.05	0	1	1	10.4	1	1	0	0	0	0	0	0	0	1	1	1	1	1	1	7	1	4	2	25	3
2302011	2016-06-28	25	2	2006-10-16	116	9	1	1	1	0.460359	26.7	129	-0.83	-1.2	-0.2	0	0	0	12	0	0	0	0	0	0	0	0	0	0	1	1	1	1	1	5	1	1	1	28	3
2302013	2016-06-28	25	2	2007-05-21	109	9	1	1	2	1.07186	21.8	122	-1.72	-1.79	-0.88	0	0	0	11.7	0	0	0	0	0	0	0	0	0	2	1	1	1	3	1	12	2	2	1	23	3
2302023	2016-06-29	25	1	2007-08-14	107	8	1	1	3		37.6	137	1.8	0.81	1.88	0	0	0	12.3	0	0	0	0	0	0	0	0	0	1	1	1	1	-1	1	10	1	4	2	28	3
2302024	2016-06-30	25	1	2007-07-05	108	8	1	1	1	-1.17373	19.1	120	-2.87	-2.09	-2.23	1	1	1	12.8	0	0	0	0	0	0	0	0	0	2	1	1	1	6	2	17	2	4	2	26	3
2302027	2016-06-29	25	1	2007-04-27	110	9	1	1	2	1.06351	22	125	-1.85	-1.39	-1.49	0	0	0	12.1	0	0	2880	1	0	0	0	0	1	1	1	1	1	1	1	6	1	5	2	28	3
2302034	2016-06-29	25	2	2007-02-03	113	9	1	1	2	-1.17373	27.5	139	-0.46	0.64	-1.25	0	0	0	12.9	0	0	0	0	0	0	0	0	0	4	2	0	1	5	2	15	2	5	2	26	3
2302038	2016-06-28	25	1	2007-09-15	105	8	1	1	2	-0.57058	17.5	119.5	-3.39	-1.98	-3.28	0	1	1	13.2	0	0	468	1	0	0	0	0	1	3	2	2	1	4	2	13	2	5	2	26	3
2302039	2016-06-28	25	2	2005-10-12	129	10	1	1	9	1.25856	16.7	104		-5.98	-0.86	1	0		10.5	1	1	0	0	0	0	0	0	0	3	2	1	1	6	2	17	2	3	1	21	3
2302040	2016-06-29	25	1	2006-06-07	121	10	1	1	1	4.37821	26.5	130		-1.28	-0.49	0	0		10	1	1	78224	1	40	1	0	0	1	1	1	-1	1	2	1	6	1	4	2	26	3
2302042	2016-06-29	25	1	2007-10-05	105	8	1	1	9	-1.17373	19.1	117	-2.7	-2.41	-1.52	1	0	1	11.1	1	1	0	0	0	0	0	0	0	-1	1	1	1	3	1	6	1	1	1	28	3
2302043	2016-06-29	25	2	2006-11-20	115	9	1	2	2	0.460359	23.8	133	-1.51	-0.49	-1.89	0	0	0	11.5	0	0	0	0	0	0	0	0	0	2	1	1	1	2	1	10	1	2	1	27	3
2302046	2016-06-29	25	1	2007-09-23	105	8	1	1	2	1.06351	23.5	128.5	-1.08	-0.46	-1.27	0	0	0	12.6	0	0	0	0	0	0	0	0	0	2	1	3	2	3	1	14	2	5	2	28	3
2302048	2016-06-28	25	1	2007-06-27	108	9	1	1	1	-1.93246	24.3	122	-1	-1.76	0.17	0	0	0	13	0	0	0	0	0	0	0	0	0	2	1	2	1	4	2	16	2	0	1	27	3
2302049	2016-06-28	25	1	2007-09-29	105	8	1	2	1	-1.32931	27.5	129	0.02	-0.38	0.34	0	0	0	12.5	0	0	0	0	0	0	0	0	0	3	2	3	2	4	2	16	2	3	1	24	3
2302051	2016-06-29	25	1	2004-10-18	140	11	1	1	2	1.25856	24.8	131		-2.3	-1.88	1	0		12.1	0	0	0	0	0	0	0	0	0	-1	1	1	1	1	1	4	1	3	1	23	3
2302052	2016-06-30	25	1	2007-04-22	110	9	1	1	2	0.460359	26.7	125	-0.45	-1.39	0.56	0	0	0	11.9	0	0	0	0	0	0	0	0	0	-1	1	1	1	1	1	4	1	2	1	23	3
2302054	2016-06-30	25	2	2006-08-21	118	9	1	1	2	0.177551	24.6	133	-1.49	-0.72	-1.6	0	0	0	13.4	0	0	0	0	0	0	0	0	0	4	2	1	1	4	2	14	2	3	1	27	3
2302059	2016-06-28	25	1	2007-02-22	112	9	1	1	2	0.27366	23.4	122	-1.5	-2.01	-0.28	1	0	0	12.9	0	0	0	0	0	0	0	0	0	0	1	0	1	3	1	7	1	3	1	26	3
2302066	2016-06-28	25	2	2006-10-08	117	9	1	1	2	1.25856	25.8	131.5	-1.11	-0.88	-0.88	0	0	0	12.2	0	0	0	0	0	0	0	0	0	5	3	3	2	6	2	20	3	4	2	28	3
2302068	2016-06-29	25	2	2007-06-07	109	9	1	1	2	0.460359	23.6	130	-1.18	-0.49	-1.36	0	0	0	11.8	0	0	0	0	0	0	0	0	0	0	1	3	2	3	1	11	2	5	2	27	3
2302072	2016-06-30	25	2	2007-06-16	109	9	1	1	2	-1.18433	25.5	126	-0.68	-1.14	-0.04	0	0	0	12.5	0	0	0	0	0	0	0	0	0	1	1	1	1	1	1	9	1	3	1	26	3
2302074	2016-06-30	25	2	2007-03-03	112	9	1	1	2	-0.612296	24.7	129	-1.08	-0.89	-0.81	0	0	0	12.4	0	0	0	0	0	0	0	0	0	2	1	3	2	6	2	16	2	4	2	28	3
2302075	2016-06-29	25	2	2007-08-27	106	8	1	1	2	0.177551	30.2	127	0.52	-0.74	1.19	0	0	0	12.2	0	0	0	0	0	0	0	0	0	2	1	2	1	2	1	9	1	3	1	25	3
2302078	2016-06-30	25	2	2007-08-12	107	8	1	1	2	1.25856	25.5	127.5	-0.56	-0.74	-0.2	0	0	0	13.5	0	0	0	0	0	0	0	0	0	4	2	2	1	7	3	18	2	5	2	24	3
2302082	2016-06-29	25	1	2007-07-12	108	8	1	1	2	0.460359	21.9	124	-1.78	-1.42	-1.31	0	0	0	12.4	0	0	0	0	0	0	0	0	0	4	2	2	1	6	2	20	3	1	1	28	3
2302086	2016-06-28	25	1	2006-08-01	119	9	1	1	2	0.510426	26.6	124.5	-0.97	-2.03	0.41	1	0	0	12.7	0	0	0	0	0	0	0	0	0	2	1	2	1	3	1	13	2	6	3	28	3
2302090	2016-06-30	25	2	2007-03-18	111	9	1	1	2	1.81999	39.8	137.5	1.7	0.56	1.81	0	0	0	12.4	0	0	0	0	0	0	0	0	0	1	1	2	1	4	2	8	1	3	1	25	3
2302093	2016-06-28	25	1	2006-01-06	126	10	1	1	2	-1.93246	33.5	127		-2.04	1.68	1	0		11.6	0	0	0	0	0	0	0	0	0	1	1	2	1	1	1	12	2	3	1	26	3
2302101	2016-06-27	25	2	2005-08-21	130	10	1	1	2	1.25856	25.3	139		-0.74	-2.6	0	1		12.9	0	0	2048	1	0	0	0	0	1	3	2	-1	1	-1	1	4	1	4	2	26	3
2302104	2016-06-29	25	1	2007-02-04	113	9	1	1	2	1.25856	31.8	126	0.5	-1.42	1.74	0	0	0	12.6	0	0	0	0	0	0	0	0	0	3	2	2	1	3	1	14	2	7	3	27	3
2302106	2016-06-29	25	1	2006-11-06	116	9	1	1	2	0.975748	19.4	117	-3.18	-3.05	-1.52	1	0	1	10.4	1	1	0	0	24	1	0	0	1	2	1	3	2	1	1	15	2	4	2	28	3
2302107	2016-06-30	25	2	2007-05-15	109	9	1	1	2	-0.425597	20.2	122.5	-2.27	-1.71	-1.75	0	0	1	12	0	0	0	0	0	0	0	0	0	2	1	2	1	2	1	11	2	6	3	23	3
2302108	2016-06-28	25	2	2007-04-19	110	9	1	1	2	-0.57058	29.2	128.5	0.09	-0.81	0.7	0	0	0	12.3	0	0	0	0	0	0	0	0	0	4	2	3	2	6	2	14	2	2	1	28	3
2302111	2016-06-28	25	1	2007-09-25	105	8	1	1	2	-1.17373	20.4	118	-2.16	-2.24	-0.93	1	0	1	10.5	1	1	0	0	0	0	0	0	0	0	1	1	1	-1	1	4	1	6	3	27	3
2302113	2016-06-28	25	2	2005-10-01	129	10	1	1	2	1.25856	33	134		-1.43	0.55	0	0		13.9	0	0	0	0	0	0	0	0	0	4	2	3	2	8	3	19	2	4	2	28	3
2302115	2016-06-28	25	1	2007-01-04	114	9	1	1	2	-1.32931	41.7	138.5	1.95	0.54	2.24	0	0	0	12.9	0	0	0	0	0	0	0	0	0	3	2	2	1	1	1	12	2	5	2	25	3
2302116	2016-06-28	25	2	2007-06-09	109	9	1	1	2	1.81999	20.8	129	-2.05	-0.65	-2.61	0	1	1	10.9	1	1	0	0	0	0	0	0	0	1	1	2	1	5	2	13	2	5	2	27	3
2302117	2016-06-30	25	1	2007-07-24	107	8	1	1	2	-1.17373	35.4	137	1.46	0.81	1.44	0	0	0	11.7	0	0	0	0	0	0	0	0	0	1	1	1	1	1	1	7	1	5	2	22	3
2302118	2016-06-28	25	2	2007-05-13	110	9	1	1	2	1.25856	22.4	129	-1.6	-0.73	-1.77	0	0	0	12.2	0	0	0	0	0	0	0	0	0	6	3	3	2	4	2	18	2	5	2	25	3
2319009	2016-06-28	15	1	2006-11-07	116	9	2	1	2	0.510426	25.1	127.5	-1.21	-1.37	-0.55	0	0	0	12.9	0	0	0	0	0	0	0	0	0	3	2	0	1	7	3	20	3	7	3	14	2
2319018	2016-06-29	15	1	2007-08-15	107	8	2	2	1	-1.93246	25.2	119.5	-0.69	-2.11	0.9	1	0	0	12.3	0	0	0	0	0	0	0	0	0	4	2	2	1	7	3	18	2	4	2	25	3
2319019	2016-06-27	15	2	2006-12-10	115	9	2	1	2	-1.93246	22.8	126.5	-1.81	-1.52	-1.28	0	0	0	11.6	0	0	0	0	0	0	0	0	0	4	2	3	2	6	2	18	2	4	2	25	3
2319020	2016-06-28	15	2	2007-04-04	111	9	2	1	2	-1.17373	24.5	128.5	-1.07	-0.89	-0.8	0	0	0	10.5	1	1	376	1	0	0	0	0	1	3	2	4	2	5	2	17	2	5	2	25	3
2319024	2016-06-27	15	1	2006-12-26	114	9	2	1	1	-1.93246	24.5	131	-1.27	-0.68	-1.39	0	0	0	10.1	1	1	0	0	0	0	0	0	0	1	1	0	1	5	2	12	2	5	2	25	3
2319025	2016-06-28	15	2	2007-03-10	112	9	2	2	1	-0.375531	18.3	118	-3.19	-2.66	-2.09	1	1	1	10.7	1	1	0	0	0	0	0	0	0	3	2	2	1	6	2	17	2	5	2	26	3
2319034	2016-06-28	15	2	2006-11-03	116	9	2	1	2	-1.93246	25.4	124	-1.15	-1.99	0.04	0	0	0	10.4	1	1	0	0	0	0	0	0	0	3	2	3	2	7	3	18	2	3	1	28	3
2319038	2016-06-28	15	2	2007-07-27	107	8	2	1	1	-1.93246	26.2	131.5	-0.39	-0.08	-0.51	0	0	0	14.2	0	0	0	0	0	0	0	0	0	4	2	4	2	8	3	21	3	3	1	27	3
2319041	2016-06-28	15	2	2006-11-18	115	9	2	1	2	5.8221	22.4	127.5	-1.93	-1.36	-1.63	0	0	0	12.2	0	0	0	0	8	1	0	0	1	3	2	3	2	6	2	18	2	4	2	25	3
2319042	2016-06-27	15	1	2006-12-05	115	9	2	2	2	0.510426	40.4	143	1.73	1.19	1.6	0	0	0	11.3	1	1	0	0	0	0	0	0	0	3	2	4	2	6	2	22	3	2	1	28	3
2319045	2016-06-28	15	1	2007-10-10	105	8	2	1	2	-0.581178	48.1	135.5	3.21	0.72	3.64	0	0	0	12.8	0	0	0	0	0	0	0	0	0	4	2	0	1	7	3	16	2	4	2	21	3
2319048	2016-06-28	15	1	2007-05-03	110	9	2	2	2	0.27366	28.5	125	-0.02	-1.39	1.11	0	0	0	13.3	0	0	0	0	0	0	0	0	0	3	2	2	1	5	2	15	2	5	2	27	3
2319050	2016-06-27	15	1	2006-09-11	118	9	2	1	2	0.27366	35.1	127	0.81	-1.57	2.15	0	0	0	11.8	0	0	0	0	0	0	0	0	0	1	1	0	1	5	2	12	2	5	2	19	2
2319054	2016-06-28	15	2	2007-04-09	111	9	2	2	1	-0.425597	22.9	127	-1.52	-1.13	-1.23	0	0	0	12.4	0	0	0	0	0	0	0	0	0	0	1	0	1	2	1	8	1	5	2	20	3
2319059	2016-06-28	15	1	2007-01-15	114	9	2	1	2	0.27366	23.5	127.5	-1.58	-1.24	-1.24	0	0	0	13.2	0	0	0	0	0	0	0	0	0	4	2	1	1	6	2	20	3	3	1	15	2
2319062	2016-06-29	15	1	2007-08-11	107	8	2	1	2	-1.17373	41.6	130	2.34	-0.36	3.12	0	0	0	12.5	0	0	0	0	0	0	0	0	0	5	3	2	1	3	1	13	2	6	3	27	3
2319064	2016-06-27	15	1	2006-11-09	116	9	2	1	1	-0.375531	24.3	129	-1.44	-1.13	-1.16	0	0	0	12.9	0	0	0	0	0	0	0	0	0	3	2	1	1	2	1	10	1	3	1	24	3
2319066	2016-06-28	15	2	2006-12-14	114	9	2	2	1	0.217019	23.2	128	-1.62	-1.21	-1.32	0	0	0	12.6	0	0	0	0	0	0	0	0	0	3	2	2	1	7	3	16	2	6	3	28	3
2319069	2016-06-28	15	2	2006-10-27	116	9	2	1	2	0.315376	29.9	131	-0.13	-0.88	0.46	0	0	0	13.5	0	0	0	0	0	0	0	0	0	3	2	2	1	6	2	14	2	5	2	27	3
2319074	2016-06-28	15	2	2007-03-11	112	9	2	2	2	0.510426	44.8	151	2.21	2.65	1.38	0	0	0	12.4	0	0	0	0	0	0	0	0	0	1	1	1	1	4	2	10	1	3	1	25	3
2319076	2016-06-27	15	1	2006-01-24	125	10	2	1	2		24.7	137		-0.45	-2.7	0	1		13.4	0	0	0	0	0	0	0	0	0	2	1	4	2	6	2	20	3	6	3	25	3
2319078	2016-06-28	15	2	2007-06-18	108	9	2	1	2	0.975748	23.9	123.5	-1.04	-1.47	-0.23	0	0	0	11.6	0	0	164	1	0	0	0	0	1	2	1	2	1	5	2	13	2	5	2	25	3
2319081	2016-06-28	15	1	2006-09-25	117	9	2	2	1	-0.612296	33	130	0.51	-1.03	1.47	0	0	0	11	1	1	0	0	0	0	0	0	0	2	1	2	1	6	2	15	2	4	2	25	3
2319083	2016-06-28	15	2	2007-08-25	106	8	2	1	2	-0.00914871	31.4	122	0.74	-1.57	1.93	0	0	0	13.3	0	0	8176	1	16	1	0	0	1	5	3	1	1	6	2	14	2	2	1	24	3
2319090	2016-06-28	15	1	2006-04-29	122	10	2	1	2	-1.93246	24.1	123.5		-2.35	-0.43	1	0		12.5	0	0	0	0	208	1	0	0	1	1	1	1	1	5	2	13	2	6	3	17	2
2319091	2016-06-27	15	1	2007-05-20	109	9	2	1	2	0.27366	20.3	125	-2.43	-1.32	-2.53	0	1	1	12.5	0	0	0	0	0	0	0	0	0	4	2	1	1	8	3	18	2	4	2	23	3
2319094	2016-06-27	15	1	2007-05-06	110	9	2	1	2	1.07186	27.1	122	-0.35	-1.88	1.1	0	0	0	12	0	0	6184	1	32	1	0	0	1	4	2	3	2	8	3	23	3	3	1	23	3
2319097	2016-06-28	15	1	2008-01-11	102	8	2	1	9	-0.425597	37.5	133	2.08	0.53	2.38	0	0	0	11.3	1	1	0	0	0	0	0	0	0	3	2	4	2	5	2	18	2	5	2	21	3
2319100	2016-06-27	15	2	2007-09-27	105	8	2	1	2	0.499827	22.2	121.5	-1.34	-1.57	-0.54	0	0	0	13.2	0	0	2328	1	0	0	0	0	1	4	2	3	2	8	3	20	3	5	2	28	3
2319110	2016-06-27	15	2	2006-04-29	122	10	2	1	2	0.354844	23.2	122.5		-2.67	-0.67	1	0		13.4	0	0	0	0	0	0	0	0	0	4	2	4	2	7	3	20	3	3	1	23	3
2405001	2016-07-18	12	2	2006-07-01	121	10	1	1	2	-1.17373	33.3	132		-1.12	1.01	0	0		12.2	0	0	0	0	128	1	0	0	1	5	3	3	2	6	2	21	3	6	3	28	3
2405004	2016-07-18	12	1	2007-04-11	111	9	1	1	1		33.2	133	0.87	-0.14	1.31	0	0	0	11.8	0	0	0	0	0	0	0	0	0	4	2	4	2	6	2	18	2	6	3	25	3
2405008	2016-07-19	12	2	2007-01-05	114	9	1	1	1	1.25856	21.4	124	-2.19	-1.84	-1.5	0	0	1	12.1	0	0	16	1	0	0	0	0	1	3	2	3	2	4	2	14	2	7	3	28	3
2405009	2016-07-18	12	1	2007-07-01	109	9	1	2	2		26.2	127	-0.53	-0.99	0.1	0	0	0	12.6	0	0	0	0	2212	1	0	0	1	2	1	1	1	6	2	13	2	5	2	21	3
2405010	2016-07-19	12	1	2006-09-13	118	9	1	1	2		45.9	140	2.2	0.49	2.55	0	0	0	11.8	0	0	4624	1	0	0	0	0	1	3	2	0	1	1	1	9	1	4	2	23	3
2405015	2016-07-18	12	2	2006-12-16	115	9	1	2	1	-1.93246	27	131	-0.69	-0.8	-0.35	0	0	0	11	1	1	0	0	0	0	0	0	0	2	1	1	1	4	2	15	2	3	1	28	3
2405017	2016-07-18	12	2	2007-02-02	114	9	1	9	2	-1.93246	24.7	128	-1.2	-1.21	-0.71	0	0	0	10.5	1	1	0	0	160	1	0	0	1	3	2	2	1	5	2	18	2	5	2	27	3
2405019	2016-07-18	12	1	2007-02-14	113	9	1	1	9	0.789048	34.1	134	0.92	-0.12	1.36	0	0	0	14.5	0	0	0	0	0	0	0	0	0	1	1	2	1	4	2	16	2	4	2	25	3
2405020	2016-07-18	12	1	2007-02-13	113	9	1	1	1		23.7	128	-1.46	-1.09	-1.22	0	0	0	13	0	0	32616	1	424	1	0	0	1	2	1	2	1	4	2	14	2	6	3	28	3
2405022	2016-07-18	12	2	2006-07-12	120	10	1	1	2	-0.612296	21.7	124	-2.5	-2.29	-1.5	1	0	1	11.4	1	1	58752	1	88	1	0	0	1	3	2	2	1	2	1	10	1	5	2	26	3
2405029	2016-07-18	12	2	2006-05-19	122	10	1	1	2		17.7	119		-3.21	-2.93	1	1		12.6	0	0	0	0	84	1	0	0	1	1	1	0	1	3	1	12	2	4	2	17	2
2405036	2016-07-18	12	1	2007-05-04	111	9	1	1	2		23	128	-1.57	-0.96	-1.54	0	0	0	11.2	1	1	0	0	0	0	0	0	0	1	1	0	1	6	2	8	1	4	2	28	3
2405039	2016-07-19	12	1	2006-09-18	118	9	1	1	2	-0.287771	22.6	122	-2.09	-2.36	-0.77	1	0	1	12	0	0	0	0	88	1	0	0	1	1	1	3	2	4	2	15	2	1	1	26	3
2405042	2016-07-19	12	2	2007-01-24	114	9	1	1	1	0.510426	29.6	125	-0.07	-1.68	1.1	0	0	0	13.5	0	0	4060	1	164	1	0	0	1	4	2	4	2	6	2	18	2	7	3	28	3
2405043	2016-07-18	12	1	2006-07-12	120	10	1	1	2	1.11357	27.9	141	-0.7	0.51	-1.73	0	0	0	12.8	0	0	0	0	0	0	0	0	0	3	2	0	1	7	3	19	2	6	3	28	3
2405046	2016-07-18	12	1	2007-03-12	112	9	1	1	2	-1.17373	20.9	119	-2.36	-2.5	-0.97	1	0	1	11.2	1	1	12864	1	3040	1	0	0	1	2	1	3	2	2	1	11	2	4	2	28	3
2405048	2016-07-18	12	1	2007-03-29	112	9	1	1	2	1.66441	25.2	125	-0.96	-1.52	-0.03	0	0	0	12.7	0	0	0	0	132	1	0	0	1	1	1	6	3	5	2	18	2	4	2	25	3
2405053	2016-07-18	12	2	2006-05-03	123	10	1	1	2		20.9	124		-2.51	-1.98	1	0		11.5	0	0	0	0	0	0	0	0	0	2	1	-1	1	0	1	5	1	5	2	22	3
2405054	2016-07-18	12	2	2006-05-20	122	10	1	1	1	-1.37102	23.2	126		-2.12	-1.2	1	0		11	1	1	0	0	148	1	0	0	1	6	3	1	1	3	1	17	2	7	3	26	3
2405055	2016-07-18	12	2	2007-03-10	112	9	1	1	2	-0.612296	20.5	130	-2.36	-0.73	-3.05	0	1	1	12.6	0	0	0	0	0	0	0	0	0	0	1	2	1	3	1	11	2	4	2	20	3
2405057	2016-07-18	12	1	2006-09-02	119	9	1	1	2		22.5	129	-2.18	-1.32	-2.18	0	1	1	13.5	0	0	5968	1	108	1	0	0	1	4	2	4	2	4	2	15	2	6	3	26	3
2405059	2016-07-20	12	1	2006-12-14	115	9	1	1	1		25.6	126	-1.02	-1.55	-0.09	0	0	0	12.9	0	0	24	1	0	0	0	0	1	0	1	4	2	7	3	19	2	5	2	22	3
2405060	2016-07-19	12	2	2007-02-15	113	9	1	2	2	-0.375531	29	133	-0.13	-0.33	0.05	0	0	0	13	0	0	0	0	0	0	0	0	0	4	2	4	2	5	2	17	2	2	1	27	3
2405070	2016-07-18	12	1	2007-10-23	105	8	1	1	1	0.27366	30.2	123	0.63	-1.39	1.9	0	0	0	12.9	0	0	0	0	0	0	0	0	0	0	1	2	1	2	1	8	1	6	3	23	3
2405071	2016-07-18	12	1	2007-09-20	106	8	1	1	1	-0.287771	19.3	118	-2.67	-2.3	-1.62	1	0	1	13.2	0	0	9760	1	1336	1	0	0	1	0	1	1	1	0	1	4	1	6	3	26	3
2405077	2016-07-18	12	2	2007-05-30	110	9	1	1	2	1.06351	21.2	124	-1.99	-1.54	-1.51	0	0	0	12.4	0	0	0	0	0	0	0	0	0	5	3	3	2	4	2	19	2	7	3	26	3
2405078	2016-07-19	12	2	2007-03-31	112	9	1	1	1	1.11357	22.2	124	-1.8	-1.69	-1.08	0	0	0	13.4	0	0	3224	1	0	0	0	0	1	2	1	4	2	4	2	13	2	6	3	23	3
2405080	2016-07-18	12	1	2007-07-24	108	8	1	1	1	-1.32931	41.1	130	2.22	-0.43	3.01	0	0	0	12.9	0	0	0	0	0	0	0	0	0	5	3	1	1	3	1	13	2	4	2	22	3
2405085	2016-07-18	12	2	2007-09-22	106	8	1	1	2	0.177551	18.8	119	-2.59	-2.06	-1.84	1	0	1	14.2	0	0	13696	1	592	1	0	0	1	5	3	0	1	7	3	20	3	5	2	25	3
2405089	2016-07-18	12	2	2006-12-25	115	9	1	1	2	-0.612296	21.1	123	-2.36	-2.08	-1.5	1	0	1	11.2	1	1	0	0	56	1	0	0	1	0	1	2	1	6	2	13	2	2	1	16	2
2405090	2016-07-18	12	1	2007-08-16	107	8	1	1	2	2.36241	21.6	122	-1.83	-1.69	-1.07	0	0	0	12.9	0	0	0	0	320	1	0	0	1	4	2	1	1	5	2	18	2	5	2	28	3
2405091	2016-07-19	12	1	2006-11-16	116	9	1	1	2	-0.57058	29.6	134	-0.1	-0.33	0.11	0	0	0	15	0	0	0	0	0	0	0	0	0	-2	1	2	1	5	2	8	1	2	1	27	3
2405094	2016-07-18	12	1	2006-09-28	118	9	1	2	2	0.354844	28.7	131	-0.41	-0.94	0.2	0	0	0	12.3	0	0	0	0	0	0	0	0	0	5	3	2	1	4	2	20	3	5	2	23	3
2405095	2016-07-18	12	2	2007-09-15	106	8	1	1	2	1.8617	19.7	114	-2.24	-2.89	-0.49	1	0	1	12.8	0	0	0	0	176	1	0	0	1	0	1	1	1	1	1	6	1	4	2	26	3
2405097	2016-07-18	12	2	2007-04-26	111	9	1	1	2		25.1	125	-0.91	-1.46	-0.08	0	0	0	13.8	0	0	0	0	16	1	0	0	1	5	3	2	1	3	1	12	2	3	1	27	3
2405098	2016-07-18	12	2	2007-05-30	110	9	1	2	2		18.1	116	-3.14	-2.84	-1.78	1	0	1	10.8	1	1	33892	1	240	1	0	0	1	-1	1	-1	1	0	1	5	1	5	2	28	3
2405104	2016-07-18	12	2	2008-08-27	95	7	1	1	2	-0.248303	29.5	137	1.03	1.89	0.04	0	0	0	12.6	0	0	0	0	0	0	0	0	0	4	2	2	1	6	2	16	2	4	2	22	3
2405107	2016-07-18	12	2	2006-03-19	124	10	1	1	1	0.135834	22.8	128		-1.96	-1.75	0	0		13	0	0	1992	1	916	1	0	0	1	5	3	1	1	4	2	13	2	6	3	24	3
2405111	2016-07-18	12	1	2007-09-06	106	8	1	1	2	2.16511	23.9	128	-1.01	-0.62	-1	0	0	0	11.3	1	1	2592	1	348	1	0	0	1	5	3	2	1	3	1	13	2	6	3	27	3
2405113	2016-07-18	12	2	2006-11-16	116	9	1	1	2	-1.32931	28	133.5	-0.53	-0.49	-0.38	0	0	0	11.4	1	1	5736	1	536	1	0	0	1	4	2	3	2	6	2	18	2	4	2	28	3
2405122	2016-07-18	12	1	2007-03-16	112	9	1	1	2	-1.17373	19.5	124	-2.93	-1.68	-2.94	0	1	1	13	0	0	436	1	0	0	0	0	1	1	1	3	2	3	1	11	2	4	2	28	3
2405124	2016-07-18	12	1	2007-10-01	106	8	1	1	2		21.4	126	-1.84	-0.96	-1.98	0	0	0	12.5	0	0	0	0	0	0	0	0	0	2	1	2	1	1	1	10	1	2	1	23	3
2405125	2016-07-19	12	2	2007-09-09	106	8	1	1	2	-1.17373	20.4	127	-1.99	-0.74	-2.4	0	1	0	13.4	0	0	0	0	0	0	0	0	0	4	2	2	1	0	1	10	1	6	3	28	3
2405128	2016-07-18	12	2	2006-08-16	119	9	1	1	2	-1.93246	20.7	123	-2.78	-2.37	-1.8	1	0	1	12.5	0	0	30040	1	0	0	0	0	1	2	1	1	1	6	2	17	2	4	2	28	3
2405132	2016-07-19	12	1	2007-03-19	112	9	1	1	1	-1.93246	31.5	137	0.5	0.44	0.35	0	0	0	12.1	0	0	2444	1	240	1	0	0	1	3	2	1	1	4	2	9	1	5	2	22	3
2405136	2016-07-18	12	2	2007-12-16	103	8	1	2	2		24.5	126	-0.56	-0.67	-0.27	0	0	0	17.3	0	0	0	0	24	1	0	0	1	4	2	3	2	4	2	19	2	6	3	26	3
2405137	2016-07-18	12	1	2007-01-31	114	9	1	1	2	-0.287771	26.2	124.5	-0.8	-1.72	0.38	0	0	0	14	0	0	0	0	0	0	0	0	0	4	2	4	2	5	2	16	2	5	2	20	3
2405138	2016-07-18	12	2	2006-11-14	116	9	1	1	2	-0.485069	19.5	119	-3.01	-2.79	-1.66	1	0	1	11.1	1	1	0	0	256	1	0	0	1	1	1	1	1	2	1	8	1	5	2	23	3
2405139	2016-07-18	12	2	2007-03-18	112	9	1	1	2		20	124	-2.54	-1.69	-2.2	0	1	1	12.3	0	0	0	0	4	1	0	0	1	6	3	1	1	5	2	16	2	4	2	28	3
2405140	2016-07-18	12	2	2007-09-19	106	8	1	1	1		20.2	127	-2.06	-0.74	-2.52	0	1	1	11.7	0	0	0	0	0	0	0	0	0	3	2	2	1	4	2	13	2	6	3	27	3
2405141	2016-07-18	12	1	2007-10-21	105	8	1	2	2		21.3	127	-1.82	-0.72	-2.24	0	1	0	12.6	0	0	16836	1	320	1	0	0	1	1	1	2	1	2	1	9	1	0	1	25	3
2405143	2016-07-19	12	2	2007-09-08	106	8	1	1	1	-1.37102	21.8	126	-1.53	-0.91	-1.47	0	0	0	11.8	0	0	17616	1	312	1	0	0	1	1	1	2	1	0	1	9	1	3	1	24	3
2405146	2016-07-18	12	1	2007-09-15	106	8	1	2	2	1.11357	20.4	119	-2.22	-2.13	-1.14	1	0	1	12.1	0	0	0	0	88	1	0	0	1	4	2	1	1	4	2	14	2	0	1	25	3
2405149	2016-07-18	12	1	2006-12-14	115	9	1	1	2	1.8617	30.1	133	0.06	-0.42	0.42	0	0	0	13.8	0	0	0	0	0	0	0	0	0	5	3	2	1	4	2	14	2	2	1	23	3
2405150	2016-07-18	12	2	2007-04-19	111	9	1	2	2	1.25856	22.5	125	-1.64	-1.46	-1.09	0	0	0	11.5	0	0	77952	1	0	0	0	0	1	4	2	1	1	0	1	14	2	5	2	26	3
2405157	2016-07-18	12	2	2007-07-20	108	8	1	1	1	-1.17373	22.4	122	-1.47	-1.72	-0.6	0	0	0	12.5	0	0	2244	1	0	0	0	0	1	6	3	1	1	2	1	15	2	4	2	26	3
2405159	2016-07-19	12	2	2007-01-23	114	9	1	1	1	-0.298369	31	135	0.2	-0.09	0.32	0	0	0	13.3	0	0	772	1	0	0	0	0	1	4	2	4	2	6	2	22	3	7	3	27	3
2405160	2016-07-18	12	1	2006-11-14	116	9	1	1	2	-1.37102	39.6	138	1.57	0.31	1.92	0	0	0	12.3	0	0	0	0	54	1	0	0	1	5	3	3	2	6	2	18	2	3	1	20	3
2405161	2016-07-18	12	1	2007-01-20	114	9	1	1	2	-1.93246	30.6	121	0.21	-2.29	2	1	0	0	11	1	1	3464	1	80	1	0	0	1	2	1	-2	1	1	1	5	1	0	1	27	3
2405162	2016-07-19	12	2	2006-10-26	117	9	1	1	1	0.135834	33.2	134	0.41	-0.49	0.87	0	0	0	11.9	0	0	0	0	144	1	0	0	1	3	2	1	1	3	1	8	1	6	3	25	3
2405164	2016-07-18	12	1	2007-02-17	113	9	1	1	2	-1.17373	22.3	123	-1.91	-1.91	-1	0	0	0	11.9	0	0	596	1	288	1	0	0	1	0	1	1	1	2	1	7	1	2	1	26	3
2405166	2016-07-18	12	2	2007-04-12	111	9	1	1	1	0.177551	31.7	129.5	0.5	-0.73	1.15	0	0	0	13.8	0	0	6900	1	516	1	0	0	1	1	1	-1	1	2	1	4	1	4	2	26	3
2405169	2016-07-18	12	2	2007-11-06	104	8	1	1	1	-1.93246	32.4	140	1.03	1.58	0.3	0	0	0	13.2	0	0	0	0	0	0	0	0	0	3	2	3	2	7	3	17	2	3	1	22	3
2405170	2016-07-19	12	2	2007-06-11	109	9	1	1	1		22.2	125	-1.6	-1.3	-1.18	0	0	0	11.8	0	0	10596	1	13756	1	0	0	1	1	1	1	1	1	1	4	1	3	1	28	3
2405173	2016-07-18	12	2	2007-09-03	107	8	1	1	2	0.975748	22.3	127	-1.44	-0.82	-1.42	0	0	0	12.3	0	0	0	0	0	0	0	0	0	3	2	2	1	4	2	15	2	6	3	27	3
2405174	2016-07-19	12	2	2006-10-29	117	9	1	1	2		23.1	122	-1.85	-2.38	-0.51	1	0	0	12.4	0	0	406680	1	3152	1	0	0	1	6	3	4	2	3	1	17	2	5	2	28	3
2405175	2016-07-18	12	1	2007-04-17	111	9	1	1	2	-1.13426	24.5	126.5	-1.11	-1.21	-0.54	0	0	0	13.6	0	0	0	0	0	0	0	0	0	3	2	2	1	0	1	10	1	0	1	21	3
2405176	2016-07-19	12	1	2007-02-23	113	9	1	1	2	-0.287771	24.7	128	-1.16	-1.09	-0.75	0	0	0	13.3	0	0	0	0	24	1	0	0	1	3	2	3	2	6	2	17	2	4	2	24	3
2405181	2016-07-18	12	2	2007-05-04	111	9	1	1	2	1.675	20.3	123	-2.37	-1.78	-1.83	0	0	1	14.1	0	0	0	0	0	0	0	0	0	3	2	2	1	4	2	17	2	6	3	25	3
2405188	2016-07-19	12	1	2007-10-16	105	8	1	2	2		30.5	133.5	0.69	0.38	0.66	0	0	0	15.4	0	0	16728	1	64	1	0	0	1	1	1	1	1	1	1	6	1	4	2	20	3
2405192	2016-07-18	12	1	2006-12-21	115	9	1	1	3		24.8	132	-1.24	-0.58	-1.45	0	0	0	10.2	1	1	0	0	0	0	0	0	0	-1	1	1	1	1	1	5	1	5	2	23	3
2405193	2016-07-19	12	2	2005-12-20	127	10	1	1	2		26.8	131		-1.73	-0.7	0	0		13.9	0	0	0	0	0	0	0	0	0	5	3	2	1	4	2	16	2	6	3	27	3
2405194	2016-07-18	12	2	2007-01-20	114	9	1	1	2	-0.375531	22	124	-1.99	-1.84	-1.22	0	0	0	13.1	0	0	0	0	128	1	0	0	1	3	2	4	2	2	1	14	2	4	2	21	3
2405203	2016-07-19	12	2	2006-11-21	116	9	1	1	1	-1.93246	21.9	128.5	-2.16	-1.28	-2.08	0	1	1	11.7	0	0	28532	1	0	0	0	0	1	5	3	2	1	5	2	15	2	2	1	16	2
2405209	2016-07-18	12	1	2007-05-30	110	9	1	2	9		25.6	132	-0.74	-0.24	-0.98	0	0	0	12.7	0	0	0	0	776	1	0	0	1	1	1	-1	1	1	1	4	1	3	1	25	3
2405211	2016-07-18	12	2	2007-04-20	111	9	1	1	3	-1.93246	20.2	124	-2.4	-1.62	-2.07	0	1	1	12.9	0	0	28100	1	116	1	0	0	1	5	3	1	1	3	1	17	2	4	2	26	3
2405219	2016-07-18	12	2	2005-11-28	128	10	1	1	2		29.6	131		-1.81	0.1	0	0		13.6	0	0	0	0	344	1	0	0	1	2	1	1	1	4	2	11	2	1	1	23	3
2410001	2016-06-20	20	2	2007-01-25	113	9	2	1	2	0.315376	23.1	130	-1.59	-0.81	-1.67	0	0	0	12.4	0	0	0	0	0	0	0	0	0	2	1	2	1	5	2	13	2	6	3	27	3
2410004	2016-06-20	20	2	2007-06-08	108	9	2	1	2		22.6	127	-1.41	-0.9	-1.3	0	0	0	13.1	0	0	0	0	0	0	0	0	0	1	1	1	1	4	2	9	1	6	3	26	3
2410005	2016-06-20	20	2	2006-09-03	118	9	2	1	2	-1.32931	23.8	125	-1.71	-1.98	-0.71	0	0	0	9.39999	2	1	0	0	0	0	0	0	0	2	1	3	2	6	2	19	2	3	1	26	3
2410006	2016-06-20	20	2	2007-09-22	105	8	2	1	2	-1.93246	18.2	108	-2.77	-3.81	-0.21	1	0	1	12	0	0	456	1	48	1	0	0	1	1	1	1	1	1	1	11	2	6	3	27	3
2410011	2016-06-20	20	2	2006-07-16	119	9	2	1	2		26.3	124	-1.11	-2.21	0.25	1	0	0	12.1	0	0	0	0	0	0	0	0	0	3	2	1	1	2	1	14	2	5	2	23	3
2410012	2016-06-20	20	2	2006-08-06	119	9	2	1	2	-0.287771	40.8	136	1.39	-0.33	1.9	0	0	0	13.1	0	0	0	0	0	0	0	0	0	2	1	1	1	5	2	16	2	6	3	24	3
2410014	2016-06-22	20	2	2007-06-25	108	8	2	1	2	2.76591	20.3	124	-2.16	-1.39	-1.95	0	0	1	12.6	0	0	0	0	0	0	0	0	0	5	3	5	3	6	2	24	3	6	3	23	3
2410018	2016-06-21	20	2	2006-09-18	117	9	2	1	1	-1.93246	27.7	138	-0.66	0.15	-1.12	0	0	0	13.4	0	0	0	0	0	0	0	0	0	5	3	4	2	2	1	18	2	4	2	27	3
2410022	2016-06-22	20	1	2006-09-17	117	9	2	1	1	0.975748	20.7	121	-2.72	-2.46	-1.57	1	0	1	13.3	0	0	0	0	0	0	0	0	0	2	1	4	2	4	2	17	2	6	3	26	3
2410027	2016-06-20	20	2	2006-08-14	118	9	2	1	2	0.315376	29.3	134	-0.37	-0.57	-0.1	0	0	0	12.3	0	0	0	0	44	1	0	0	1	-1	1	2	1	4	2	8	1	5	2	28	3
2410030	2016-06-20	20	2	2007-07-07	108	8	2	1	2	0.185901	23	122	-1.29	-1.72	-0.36	0	0	0	13.2	0	0	0	0	0	0	0	0	0	3	2	2	1	4	2	12	2	3	1	28	3
2410031	2016-06-20	20	2	2007-08-04	107	8	2	1	1	-1.17373	36.2	136	1.44	0.66	1.46	0	0	0	13.4	0	0	0	0	0	0	0	0	0	1	1	0	1	4	2	8	1	2	1	25	3
2410050	2016-06-20	20	1	2007-01-15	113	9	2	1	2	-0.375531	23.3	130	-1.58	-0.77	-1.81	0	0	0	12.6	0	0	0	0	0	0	0	0	0	4	2	2	1	3	1	13	2	5	2	19	2
2410052	2016-06-20	20	2	2006-07-07	120	9	2	1	1	-1.93246	38.8	131	1.08	-1.19	2.01	0	0	0	13.1	0	0	0	0	0	0	0	0	0	4	2	2	1	6	2	20	3	6	3	28	3
2410058	2016-06-21	20	2	2007-06-12	108	9	2	1	9	-1.93246	24.6	127	-0.85	-0.9	-0.47	0	0	0	13.5	0	0	0	0	0	0	0	0	0	3	2	2	1	6	2	19	2	5	2	28	3
2410062	2016-06-22	20	2	2007-07-27	107	8	2	1	9	0.227617	29.6	128	0.34	-0.66	0.92	0	0	0	14.3	0	0	0	0	0	0	0	0	0	-1	1	1	1	3	1	10	1	0	1	21	3
2410063	2016-06-22	20	1	2006-12-27	114	9	2	1	1	3.67197	23.2	127	-1.67	-1.32	-1.3	0	0	0	12	0	0	0	0	0	0	0	0	0	1	1	-1	1	3	1	6	1	2	1	19	2
2410064	2016-06-21	20	2	2006-08-06	119	9	2	1	1	-1.93246	48.3	145	2.19	1.08	2.11	0	0	0	13.3	0	0	0	0	0	0	0	0	0	-1	1	1	1	1	1	10	1	2	1	26	3
2410066	2016-06-20	20	2	2006-07-01	120	9	2	1	2	0.510426	24.2	131	-1.73	-1.19	-1.51	0	0	0	11.2	1	1	0	0	0	0	0	0	0	3	2	2	1	4	2	17	2	6	3	25	3
2410076	2016-06-20	20	1	2007-03-29	111	9	2	9	2		20.9	132	-2.31	-0.31	-3.66	0	1	1	12.5	0	0	0	0	0	0	0	0	0	1	1	1	1	3	1	11	2	5	2	28	3
2410077	2016-06-20	20	2	2006-09-23	117	9	2	9	1		21.4	121	-2.39	-2.54	-1.07	1	0	1	12.9	0	0	0	0	0	0	0	0	0	2	1	1	1	4	2	10	1	3	1	28	3
2410078	2016-06-20	20	1	2006-09-01	118	9	2	9	2		25.8	125	-1.13	-1.89	0.08	0	0	0	11.6	0	0	72	1	4	1	0	0	1	-1	1	-1	1	1	1	6	1	5	2	25	3
2410079	2016-06-20	20	2	2006-12-31	114	9	2	9	2		25.3	124	-1.05	-1.84	0.06	0	0	0	13.6	0	0	528	1	0	0	0	0	1	2	1	1	1	5	2	15	2	6	3	27	3
2410083	2016-06-20	20	2	2007-06-01	109	9	2	9	2		25.1	122	-0.78	-1.79	0.36	0	0	0	10.3	1	1	0	0	20	1	0	0	1	5	3	1	1	4	2	17	2	5	2	21	3
2410084	2016-06-21	20	2	2006-09-12	117	9	2	9	2		67.6	160	3.9	3.62	2.78	0	0	0	12.6	0	0	0	0	0	0	0	0	0	2	1	-1	1	2	1	9	1	4	2	21	3
2410085	2016-06-20	20	1	2007-02-06	112	9	2	9	1		23.4	122	-1.5	-2.01	-0.28	1	0	0	12	0	0	0	0	0	0	0	0	0	1	1	1	1	1	1	10	1	6	3	27	3
2410090	2016-06-21	20	2	2006-08-08	118	9	2	9	3		20.9	121	-2.63	-2.61	-1.33	1	0	1	11.4	1	1	59848	1	816	1	0	0	1	2	1	3	2	3	1	15	2	5	2	28	3
2410099	2016-06-20	20	1	2006-08-30	118	9	2	9	1		32.1	136	0.29	-0.14	0.53	0	0	0	11.2	1	1	0	0	0	0	0	0	0	1	1	2	1	4	2	11	2	2	1	28	3
2410100	2016-06-22	20	1	2006-11-02	116	9	2	9	1		41.1	148	1.77	1.91	1.2	0	0	0	12.8	0	0	0	0	40	1	0	0	1	2	1	4	2	5	2	14	2	3	1	28	3
2410101	2016-06-20	20	1	2005-12-05	127	10	2	9	2		26.1	131		-1.49	-0.95	0	0		12	0	0	0	0	0	0	0	0	0	3	2	0	1	1	1	11	2	6	3	27	3
2410103	2016-06-20	20	1	2007-01-08	113	9	2	9	1		19.5	117	-2.99	-2.88	-1.4	1	0	1	11	1	1	0	0	0	0	0	0	0	2	1	2	1	2	1	13	2	5	2	28	3
2410105	2016-06-20	20	2	2007-08-16	106	8	2	9	1		25.3	125	-0.54	-1.07	0.09	0	0	0	12	0	0	0	0	0	0	0	0	0	2	1	1	1	2	1	9	1	2	1	24	3
2410106	2016-06-20	20	2	2007-06-09	108	9	2	9	2		22.4	129	-1.47	-0.57	-1.73	0	0	0	13.6	0	0	0	0	0	0	0	0	0	1	1	1	1	1	1	6	1	4	2	27	3
2410108	2016-06-20	20	1	2006-12-03	115	9	2	9	2		22.4	126	-1.99	-1.55	-1.56	0	0	0	14	0	0	0	0	0	0	0	0	0	3	2	5	3	6	2	21	3	7	3	24	3
2410109	2016-06-20	20	1	2007-07-21	107	8	2	9	2		20.6	119	-2.2	-2.19	-1.04	1	0	1	12.5	0	0	0	0	0	0	0	0	0	1	1	1	1	1	1	6	1	3	1	17	2
2410112	2016-06-20	20	1	2007-02-11	112	9	2	1	2	-1.17373	22.4	121	-1.82	-2.17	-0.57	1	0	0	12.6	0	0	0	0	0	0	0	0	0	3	2	4	2	4	2	15	2	4	2	24	3
2410114	2016-06-20	20	1	2006-11-06	115	9	2	1	9		27.6	133	-0.5	-0.42	-0.42	0	0	0	12.9	0	0	0	0	0	0	0	0	0	4	2	3	2	5	2	20	3	0	1	22	3
2410116	2016-06-20	20	1	2007-07-27	107	8	2	9	1		31.3	133	0.74	0.15	0.92	0	0	0	12.5	0	0	0	0	0	0	0	0	0	3	2	1	1	4	2	11	2	4	2	25	3
2410117	2016-06-21	20	1	2006-12-22	114	9	2	9	2		26.1	133	-0.83	-0.35	-1.01	0	0	0	12.6	0	0	0	0	0	0	0	0	0	0	1	3	2	5	2	16	2	4	2	28	3
2410118	2016-06-21	20	1	2007-05-25	109	9	2	1	1	-1.93246	28.6	131	0.06	-0.33	0.35	0	0	0	13.2	0	0	0	0	0	0	0	0	0	5	3	4	2	4	2	20	3	6	3	28	3
2410121	2016-06-22	20	2	2007-07-15	107	8	2	1	2	0.315376	33.2	132	0.99	0	1.29	0	0	0	12.5	0	0	1048	1	16	1	0	0	1	1	1	2	1	4	2	11	2	2	1	28	3
2410122	2016-06-22	20	2	2006-11-13	115	9	2	1	2	-1.93246	32.4	132	0.39	-0.65	0.95	0	0	0	12.5	0	0	0	0	24	1	0	0	1	-1	1	1	1	1	1	4	1	6	3	28	3
2603001	2016-07-18	11	2	2007-09-02	107	8	1	1	1	0.27366	20.8	126	-1.92	-0.98	-2.01	0	1	0	13.6	0	0	2288	1	0	0	0	0	1	2	1	1	1	2	1	12	2	7	3	28	3
2603005	2016-07-21	11	2	2007-06-05	110	9	1	1	1	0.3726	21.1	115.5	-2.02	-2.92	-0.19	1	0	1	13.3	0	0	20400	1	0	0	0	0	1	1	1	0	1	4	2	12	2	6	3	27	3
2603006	2016-07-19	11	2	2007-04-15	111	9	1	1	2	-1.17373	39.1	134	1.61	0	2	0	0	0	14.1	0	0	0	0	12	1	0	0	1	5	3	2	1	6	2	17	2	4	2	26	3
2603007	2016-07-18	11	2	2007-07-20	108	9	1	1	2	0.975748	27.1	134	-0.24	0.25	-0.57	0	0	0	13.3	0	0	3152	1	96	1	0	0	1	3	2	3	2	8	3	18	2	3	1	23	3
2603011	2016-07-19	11	2	2007-10-03	106	8	1	1	2	0.227617	25.1	120	-0.59	-1.9	0.68	0	0	0	13.7	0	0	0	0	0	0	0	0	0	3	2	1	1	3	1	9	1	6	3	24	3
2603014	2016-07-19	11	2	2006-08-12	119	9	1	1	1	0.118079	29.6	131	-0.37	-1.12	0.32	0	0	0	13.4	0	0	126432	1	708	1	0	0	1	2	1	0	1	5	2	10	1	2	1	24	3
2603015	2016-07-19	11	1	2007-07-06	108	9	1	1	2	2.42313	25.5	119.5	-0.66	-2.17	0.98	1	0	0	12	0	0	51584	1	152	1	0	0	1	-2	1	-1	1	4	2	5	1	1	1	15	2
2603024	2016-07-20	11	1	2007-11-23	104	8	1	1	2	0.315376	21.8	117.5	-1.59	-2.26	-0.1	1	0	0	12.8	0	0	568	1	0	0	0	0	1	4	2	3	2	3	1	17	2	7	3	25	3
2603025	2016-07-21	11	1	2007-08-22	107	8	1	2	2		25.4	132	-0.63	-0.02	-1.02	0	0	0	12.2	0	0	0	0	0	0	0	0	0	3	2	2	1	2	1	17	2	6	3	27	3
2603028	2016-07-20	11	2	2007-09-22	106	8	1	1	9	-1.17373	37.9	128.5	1.73	-0.49	2.39	0	0	0	13.9	0	0	0	0	0	0	0	0	0	3	2	0	1	5	2	13	2	4	2	22	3
2603029	2016-07-20	11	2	2007-01-02	115	9	1	1	2	0.510426	36.5	136.5	1.04	0.07	1.3	0	0	0	13.4	0	0	0	0	0	0	0	0	0	4	2	3	2	7	3	21	3	5	2	24	3
2603030	2016-07-21	11	1	2007-01-20	114	9	1	1	1	-1.17373	40.1	140	1.75	0.78	1.86	0	0	0	13.7	0	0	0	0	0	0	0	0	0	4	2	2	1	4	2	14	2	1	1	25	3
2603031	2016-07-18	11	1	2007-09-24	106	8	1	1	2	-0.375531	39.6	131.5	2.14	-0.03	2.74	0	0	0	12.2	0	0	0	0	48	1	0	0	1	2	1	1	1	4	2	13	2	6	3	27	3
2603037	2016-07-20	11	2	2006-11-26	116	9	1	1	2	-0.57058	27.5	120	-0.64	-2.63	1.11	1	0	0	12.6	0	0	1704	1	0	0	0	0	1	3	2	1	1	3	1	10	1	3	1	25	3
2603042	2016-07-21	11	1	2007-06-18	109	9	1	1	2		26.3	134	-0.5	0.16	-1	0	0	0	12.3	0	0	0	0	0	0	0	0	0	1	1	2	1	2	1	9	1	1	1	21	3
2603049	2016-07-19	11	2	2007-08-24	107	8	1	1	2	-0.375531	27.5	131	-0.09	-0.16	-0.02	0	0	0	14.1	0	0	1064	1	0	0	0	0	1	4	2	3	2	4	2	18	2	5	2	27	3
2603050	2016-07-18	11	2	2007-01-28	114	9	1	1	1	-1.93246	30.5	124.5	0.1	-1.76	1.35	0	0	0	14.3	0	0	0	0	0	0	0	0	0	4	2	3	2	4	2	17	2	5	2	27	3
2603051	2016-07-18	11	1	2007-01-28	114	9	1	1	2		29	125.5	-0.13	-1.56	1.1	0	0	0	11.9	0	0	0	0	0	0	0	0	0	0	1	1	1	2	1	10	1	7	3	27	3
2603058	2016-07-19	11	2	2006-12-05	116	9	1	1	2		17.9	122	-3.57	-2.31	-3.23	1	1	1	12.9	0	0	2984	1	0	0	0	0	1	0	1	1	1	2	1	8	1	3	1	25	3
2603064	2016-07-19	11	2	2007-10-18	105	8	1	1	2	-1.93246	47.1	138	2.8	1.16	2.77	0	0	0	14.3	0	0	492	1	0	0	0	0	1	1	1	1	1	6	2	12	2	6	3	28	3
2603068	2016-07-19	11	1	2007-11-27	104	8	1	1	1	2.42313	22.2	124	-1.45	-1.16	-1.08	0	0	0	13	0	0	2540	1	348	1	0	0	1	1	1	0	1	1	1	9	1	3	1	24	3
2603073	2016-07-19	11	2	2007-04-22	111	9	1	1	2		35.6	137.5	1.13	0.56	1.12	0	0	0	12.8	0	0	0	0	0	0	0	0	0	1	1	0	1	1	1	7	1	3	1	24	3
2603076	2016-07-19	11	1	2007-05-06	111	9	1	1	1	-0.841545	31.9	131.5	0.63	-0.39	1.18	0	0	0	12	0	0	0	0	0	0	0	0	0	1	1	1	1	3	1	10	1	3	1	25	3
2603088	2016-07-21	11	1	2007-02-24	113	9	1	2	1	-1.93246	31.8	128.5	0.5	-1.01	1.46	0	0	0	12.9	0	0	0	0	0	0	0	0	0	1	1	4	2	6	2	14	2	3	1	24	3
2603095	2016-07-19	11	1	2007-04-12	111	9	1	2	1	-1.93246	37.6	135.5	1.57	0.27	1.93	0	0	0	13.1	0	0	0	0	0	0	0	0	0	2	1	2	1	6	2	13	2	4	2	25	3
2603096	2016-07-19	11	2	2006-11-17	116	9	1	1	1	0.975748	31.9	125	0.24	-1.83	1.53	0	0	0	13.8	0	0	0	0	0	0	0	0	0	1	1	1	1	2	1	8	1	0	1	22	3
2603098	2016-07-19	11	1	2007-04-01	112	9	1	2	1	-0.375531	40.4	133	1.9	-0.21	2.57	0	0	0	13.4	0	0	0	0	0	0	0	0	0	2	1	1	1	2	1	9	1	1	1	23	3
2603101	2016-07-20	11	2	2007-08-20	107	8	1	1	2	0.975748	23.2	129	-1.17	-0.49	-1.33	0	0	0	13.6	0	0	0	0	0	0	0	0	0	1	1	1	1	2	1	7	1	3	1	28	3
2603102	2016-07-19	11	1	2007-10-07	105	8	1	2	2	-1.17373	26.4	128.5	-0.25	-0.46	0.01	0	0	0	12.2	0	0	0	0	0	0	0	0	0	1	1	2	1	3	1	10	1	3	1	27	3
2603111	2016-07-19	11	2	2007-10-05	106	8	1	1	2	-1.0465	28.6	123.5	0.2	-1.32	1.2	0	0	0	13.5	0	0	0	0	0	0	0	0	0	2	1	-1	1	1	1	2	1	2	1	17	2
2603114	2016-07-18	11	2	2005-12-15	127	10	1	1	2	3.72204	21.2	127		-2.34	-2.47	1	1		14.8	0	0	7524	1	492	1	0	0	1	1	1	-1	1	1	1	5	1	6	3	27	3
2603115	2016-07-18	11	2	2003-08-02	156	12	1	9	1	-0.375531	30.9	145.5		-1.57	-2.24	0	1		13.3	0	0	3380	1	356	1	0	0	1	4	2	2	1	3	1	14	2	1	1	27	3
2603118	2016-07-20	11	1	2006-08-20	119	9	1	1	2	-1.17373	33.9	141.5	0.56	0.65	0.29	0	0	0	13.9	0	0	0	0	0	0	0	0	0	4	2	1	1	2	1	8	1	5	2	22	3
2603120	2016-07-19	11	1	2007-02-24	113	9	1	2	1	0.263062	20.1	121	-2.74	-2.23	-1.86	1	0	1	12.4	0	0	35812	1	624	1	0	0	1	2	1	1	1	1	1	8	1	6	3	27	3
2603125	2016-07-19	11	2	2007-09-30	106	8	1	1	1	-0.287771	19.3	113	-2.4	-3.05	-0.52	1	0	1	11.7	0	0	0	0	0	0	0	0	0	1	1	3	2	3	1	11	2	3	1	25	3
2603133	2016-07-19	11	2	2007-05-23	110	9	1	1	2	-1.17373	25	132.5	-0.87	-0.16	-1.18	0	0	0	13.4	0	0	0	0	48	1	0	0	1	4	2	3	2	7	3	18	2	6	3	25	3
2603144	2016-07-20	11	1	2007-09-05	106	8	1	1	1	-1.37102	37.7	128.5	1.87	-0.54	2.72	0	0	0	13.2	0	0	0	0	0	0	0	0	0	1	1	0	1	3	1	8	1	5	2	28	3
2603148	2016-07-19	11	1	2007-08-31	107	8	1	1	2	-0.287771	22.7	126.5	-1.45	-0.94	-1.35	0	0	0	12.7	0	0	6512	1	80	1	0	0	1	1	1	4	2	5	2	12	2	6	3	24	3
2603153	2016-07-19	11	2	2007-04-15	111	9	1	1	1	-1.93246	29.4	129.5	0.07	-0.73	0.62	0	0	0	12.5	0	0	248	1	0	0	0	0	1	6	3	2	1	5	2	17	2	4	2	28	3
2603155	2016-07-20	11	1	2007-10-16	105	8	1	9	2		22.1	120	-1.54	-1.9	-0.41	0	0	0	12.6	0	0	384	1	0	0	0	0	1	-2	1	1	1	4	2	7	1	2	1	26	3
2603159	2016-07-20	11	2	2007-01-12	114	9	1	1	2	1.07186	25.5	124	-0.99	-1.84	0.12	0	0	0	12.3	0	0	0	0	0	0	0	0	0	5	3	3	2	4	2	15	2	5	2	21	3
2603174	2016-07-20	11	2	2007-03-09	112	9	1	1	2	0.460359	26.1	129	-0.72	-0.89	-0.31	0	0	0	13.5	0	0	0	0	0	0	0	0	0	2	1	2	1	2	1	10	1	1	1	25	3
2603176	2016-07-19	11	1	2006-09-07	118	9	1	1	1	6.23854	22.1	122	-2.26	-2.36	-1.01	1	0	1	12.2	0	0	0	0	0	0	0	0	0	-1	1	1	1	1	1	8	1	3	1	27	3
2603182	2016-07-19	11	1	2007-03-06	113	9	1	9	2		18.7	115	-3.3	-3.2	-1.49	1	0	1	11.3	1	1	6032	1	928	1	0	0	1	1	1	-1	1	2	1	7	1	2	1	21	3
2603189	2016-07-20	11	2	2007-08-19	107	8	1	1	2	0.175303	22.8	123	-1.29	-1.48	-0.56	0	0	0	12.2	0	0	15568	1	0	0	0	0	1	4	2	2	1	3	1	14	2	2	1	25	3
2603190	2016-07-19	11	1	2006-07-24	120	9	1	1	2	-0.612296	22.5	120.5	-2.23	-2.71	-0.59	1	0	1	12.2	0	0	17820	1	32	1	0	0	1	3	2	2	1	1	1	12	2	3	1	28	3
2603209	2016-07-21	11	2	2007-08-04	108	8	1	1	1	0.510426	25.1	124	-0.72	-1.39	0.12	0	0	0	12.8	0	0	0	0	0	0	0	0	0	2	1	3	2	4	2	15	2	1	1	25	3
2603211	2016-07-21	11	2	2007-08-24	107	8	1	1	2	2.42313	29.6	131.5	0.34	-0.08	0.52	0	0	0	13	0	0	0	0	0	0	0	0	0	1	1	1	1	0	1	7	1	3	1	26	3
2603214	2016-07-20	11	2	2007-10-23	105	8	1	1	1	1.25856	15.7	115	-3.77	-2.65	-3.16	1	1	1	13.4	0	0	0	0	0	0	0	0	0	3	2	4	2	4	2	15	2	3	1	28	3
2603215	2016-07-20	11	2	2007-04-30	111	9	1	1	2	-0.375531	20.1	116	-2.44	-2.91	-0.73	1	0	1	13.1	0	0	656	1	0	0	0	0	1	1	1	3	2	3	1	10	1	5	2	25	3
2603224	2016-07-19	11	1	2005-01-24	138	11	1	1	1		32.8	132.5		-1.95	0.67	0	0		11.6	0	0	21560	1	88	1	0	0	1	2	1	2	1	4	2	14	2	6	3	24	3
2603227	2016-07-18	11	1	2006-12-14	115	9	1	1	2	1.25856	21.9	120.5	-2.16	-2.43	-0.78	1	0	1	12.6	0	0	0	0	216	1	0	0	1	5	3	2	1	4	2	18	2	4	2	16	2
2603231	2016-07-18	11	2	2007-05-31	110	9	1	1	1	-1.17373	16.2	110.5	-3.85	-3.73	-1.93	1	0	1	12.5	0	0	3680	1	32	1	0	0	1	1	1	1	1	3	1	10	1	4	2	21	3
2603235	2016-07-21	11	1	2007-10-31	105	8	1	1	2	-0.00914871	21.3	123	-1.82	-1.39	-1.41	0	0	0	12.5	0	0	22376	1	88	1	0	0	1	-2	1	3	2	1	1	6	1	3	1	22	3
2603247	2016-07-20	11	2	2007-04-20	111	9	1	1	9		28.8	130.5	-0.06	-0.57	0.34	0	0	0	11.5	0	0	0	0	0	0	0	0	0	6	3	2	1	3	1	15	2	2	1	25	3
2603250	2016-07-18	11	1	2007-01-30	114	9	1	1	2	-0.57058	23.7	127.8	-1.51	-1.19	-1.2	0	0	0	12.2	0	0	0	0	0	0	0	0	0	0	1	0	1	4	2	9	1	6	3	27	3
2603254	2016-07-19	11	1	2006-10-28	117	9	1	1	2	-1.32931	27.7	129	-0.59	-1.19	0.18	0	0	0	11.2	1	1	2280	1	0	0	0	0	1	4	2	5	3	6	2	22	3	5	2	26	3
2603266	2016-07-19	11	1	2007-10-19	105	8	1	1	2	0.185901	29.6	128.5	0.5	-0.46	1.07	0	0	0	12.6	0	0	0	0	0	0	0	0	0	-1	1	0	1	1	1	4	1	4	2	22	3
2603271	2016-07-20	11	2	2007-03-24	112	9	1	1	2	4.31524	22	124	-1.86	-1.69	-1.17	0	0	0	13.8	0	0	45856	1	0	0	0	0	1	3	2	1	1	4	2	11	2	2	1	23	3
2603278	2016-07-19	11	1	2005-08-05	132	10	1	1	2	1.02179	31.2	128		-2.25	0.95	1	0		12.5	0	0	0	0	0	0	0	0	0	-1	1	1	1	1	1	5	1	2	1	25	3
2603279	2016-07-19	11	2	2007-05-23	110	9	1	2	9	-0.612296	43.1	131.5	2.13	-0.33	2.69	0	0	0	14	0	0	0	0	0	0	0	0	0	1	1	2	1	1	1	5	1	1	1	28	3
2603281	2016-07-20	11	1	2007-03-14	112	9	1	1	2	0.185901	22.1	124	-1.93	-1.68	-1.27	0	0	0	12.9	0	0	0	0	0	0	0	0	0	2	1	2	1	4	2	16	2	2	1	28	3
2603282	2016-07-19	11	1	2007-05-10	110	9	1	1	9	1.675	24.9	123	-0.94	-1.72	0.21	0	0	0	13.1	0	0	896	1	88	1	0	0	1	-1	1	2	1	1	1	4	1	6	3	16	2
2603294	2016-07-20	11	1	2007-09-17	106	8	1	1	2	-0.425597	22.2	116	-1.56	-2.64	0.31	1	0	0	12.6	0	0	0	0	0	0	0	0	0	1	1	1	1	3	1	6	1	1	1	25	3
2603298	2016-07-18	11	1	2006-12-18	115	9	1	2	1		26.4	130.5	-0.8	-0.82	-0.48	0	0	0	13	0	0	0	0	0	0	0	0	0	1	1	1	1	2	1	7	1	2	1	22	3
2603305	2016-07-20	11	1	2007-04-17	111	9	1	1	2	-1.93246	29.8	126.5	0.21	-1.21	1.25	0	0	0	12.8	0	0	292	1	0	0	0	0	1	4	2	1	1	5	2	16	2	5	2	27	3
2606003	2016-07-19	38	2	2007-04-21	111	9	1	1	2	0.315376	23.3	119	-1.4	-2.43	0.12	1	0	0	13.4	0	0	81576	1	0	0	0	0	1	2	1	2	1	4	2	16	2	5	2	28	3
2606004	2016-07-18	38	1	2007-10-22	105	8	1	1	2	-1.17373	38	128	1.97	-0.55	2.84	0	0	0	12.2	0	0	0	0	0	0	0	0	0	3	2	2	1	4	2	17	2	4	2	28	3
2606007	2016-07-18	38	2	2007-01-03	115	9	1	1	2	0.3726	27.3	132.5	-0.62	-0.57	-0.45	0	0	0	11	1	1	0	0	0	0	0	0	0	2	1	2	1	3	1	8	1	5	2	28	3
2606011	2016-07-19	38	1	2007-02-27	113	9	1	1	2	-1.93246	25.4	123	-0.96	-1.91	0.34	0	0	0	13.3	0	0	0	0	0	0	0	0	0	5	3	1	1	2	1	15	2	6	3	23	3
2606014	2016-07-18	38	2	2007-05-26	110	9	1	1	2	-1.93246	22.8	123	-1.48	-1.71	-0.63	0	0	0	12.7	0	0	0	0	0	0	0	0	0	5	3	0	1	6	2	18	2	3	1	26	3
2606017	2016-07-19	38	2	2007-09-06	106	8	1	1	2	1.25856	31.2	134	0.7	0.41	0.65	0	0	0	11.6	0	0	0	0	0	0	0	0	0	4	2	2	1	4	2	17	2	5	2	26	3
2606018	2016-07-18	38	1	2006-11-14	116	9	1	1	2	-1.93246	25.1	128	-1.21	-1.29	-0.63	0	0	0	13.4	0	0	0	0	0	0	0	0	0	3	2	1	1	3	1	12	2	3	1	23	3
2606025	2016-07-18	38	2	2004-08-20	143	11	1	1	2		34.6	141		-1.43	-0.23	0	0		11.5	0	0	0	0	0	0	0	0	0	4	2	2	1	6	2	16	2	5	2	27	3
2606026	2016-07-18	38	1	2005-07-22	132	10	1	1	2	1.25856	21.2	118		-3.73	-1.06	1	0		11.8	0	0	0	0	0	0	0	0	0	2	1	1	1	6	2	14	2	3	1	22	3
2606031	2016-07-20	38	2	2006-12-28	115	9	1	1	1		25.3	134	-1.11	-0.33	-1.4	0	0	0	12.6	0	0	0	0	0	0	0	0	0	3	2	3	2	5	2	16	2	5	2	26	3
2606043	2016-07-20	38	2	2007-09-27	106	8	1	1	2	1.07186	28.9	130	0.26	-0.25	0.53	0	0	0	11.8	0	0	0	0	0	0	0	0	0	-1	1	1	1	1	1	8	1	3	1	25	3
2606044	2016-07-18	38	1	2007-08-06	107	8	1	1	9	-0.612296	25.6	127	-0.58	-0.86	-0.09	0	0	0	13.7	0	0	0	0	0	0	0	0	0	5	3	1	1	6	2	17	2	4	2	24	3
2606046	2016-07-21	38	2	2007-10-17	105	8	1	1	2	-0.531112	36.4	127.5	1.58	-0.58	2.28	0	0	0	13.4	0	0	0	0	0	0	0	0	0	4	2	0	1	6	2	15	2	4	2	22	3
2606049	2016-07-18	38	2	2006-12-16	115	9	1	1	2	-1.0465	40.6	131	1.58	-0.8	2.34	0	0	0	12.7	0	0	0	0	0	0	0	0	0	6	3	4	2	5	2	23	3	5	2	28	3
2606057	2016-07-21	38	1	2007-07-23	108	8	1	1	2	-0.425597	25.8	128	-0.58	-0.76	-0.19	0	0	0	11.2	1	1	0	0	0	0	0	0	0	4	2	1	1	5	2	15	2	3	1	21	3
2606065	2016-07-19	38	2	2007-01-06	114	9	1	1	2	-0.612296	26.4	131	-0.77	-0.73	-0.52	0	0	0	15.3	0	0	0	0	0	0	0	0	0	6	3	3	2	6	2	23	3	6	3	24	3
2606066	2016-07-18	38	2	2006-12-17	115	9	1	1	1	-1.93246	26.9	136	-0.72	-0.01	-1.08	0	0	0	12.4	0	0	0	0	0	0	0	0	0	6	3	2	1	7	3	22	3	5	2	28	3
2606067	2016-07-19	38	2	2007-04-02	112	9	1	1	2	-0.386129	32.3	126.5	0.55	-1.29	1.54	0	0	0	12.6	0	0	0	0	0	0	0	0	0	3	2	3	2	6	2	17	2	4	2	23	3
2606074	2016-07-18	38	2	2006-07-23	120	9	1	1	2	0.3726	21.1	131	-2.71	-1.19	-3.08	0	1	1	12.8	0	0	0	0	0	0	0	0	0	1	1	1	1	1	1	10	1	3	1	27	3
2606076	2016-07-20	38	1	2006-11-22	116	9	1	1	9	0.135834	28.5	131	-0.35	-0.81	0.18	0	0	0	11.9	0	0	0	0	0	0	0	0	0	2	1	1	1	4	2	13	2	3	1	24	3
2606078	2016-07-19	38	2	2007-08-31	107	8	1	2	2	-0.287771	23.9	126	-0.97	-0.98	-0.57	0	0	0	11.9	0	0	0	0	0	0	0	0	0	1	1	0	1	0	1	8	1	6	3	24	3
2606080	2016-07-18	38	1	2007-01-12	114	9	1	1	2	4.47017	21.2	120.5	-2.36	-2.37	-1.13	1	0	1	12.9	0	0	0	0	0	0	0	0	0	3	2	2	1	5	2	14	2	5	2	24	3
2606081	2016-07-19	38	1	2007-05-09	110	9	1	1	1	1.8617	19.7	110	-2.73	-3.86	0.1	1	0	1	12.5	0	0	0	0	0	0	0	0	0	-1	1	1	1	1	1	9	1	5	2	24	3
2606082	2016-07-19	38	1	2007-09-15	106	8	1	1	2	1.81999	21.4	118	-1.84	-2.3	-0.41	1	0	0	12.3	0	0	708	1	0	0	0	0	1	5	3	2	1	5	2	19	2	5	2	25	3
2606085	2016-07-19	38	2	2007-04-14	111	9	1	1	2	-1.17373	20.5	118	-2.29	-2.59	-0.87	1	0	1	12.9	0	0	3524	1	0	0	0	0	1	3	2	2	1	5	2	15	2	4	2	20	3
2606087	2016-07-19	38	1	2006-08-11	119	9	1	1	1	-1.93246	24.9	123	-1.43	-2.26	0.03	1	0	0	14.2	0	0	0	0	0	0	0	0	0	1	1	1	1	1	1	6	1	4	2	27	3
2606089	2016-07-19	38	2	2007-04-04	112	9	1	1	2		37.3	127	1.32	-1.21	2.29	0	0	0	13.6	0	0	0	0	0	0	0	0	0	2	1	1	1	3	1	10	1	4	2	23	3
2606092	2016-07-20	38	2	2007-07-04	109	9	1	1	2	-0.375531	21.2	120.5	-1.92	-2.04	-0.91	1	0	0	11.5	0	0	0	0	0	0	0	0	0	1	1	0	1	0	1	9	1	4	2	21	3
2606096	2016-07-19	38	2	2007-06-22	109	9	1	1	2		25.7	127	-0.63	-0.98	-0.11	0	0	0	12.9	0	0	0	0	0	0	0	0	0	4	2	2	1	7	3	17	2	6	3	27	3
2606103	2016-07-18	38	2	2007-06-06	109	9	1	1	2		22.8	125	-1.42	-1.3	-0.91	0	0	0	12.9	0	0	0	0	0	0	0	0	0	3	2	-1	1	2	1	7	1	6	3	21	3
2606109	2016-07-18	38	2	2006-11-29	116	9	1	1	2		24.5	128	-1.38	-1.36	-0.83	0	0	0	12	0	0	0	0	0	0	0	0	0	0	1	2	1	2	1	10	1	5	2	27	3
2606115	2016-07-18	38	2	2007-05-29	110	9	1	1	9	0.3726	28.5	128	-0.06	-0.89	0.58	0	0	0	11.9	0	0	0	0	0	0	0	0	0	1	1	0	1	0	1	4	1	6	3	27	3
2606116	2016-07-18	38	1	2001-11-10	176	14	1	1	1	7.51615	50.1	166		-0.16	-0.61	0	0		13.7	0	0	0	0	0	0	0	0	0	3	2	2	1	4	2	18	2	5	2	23	3
2606117	2016-07-18	38	1	2006-11-07	116	9	1	1	2	0.135834	23.3	121	-1.75	-2.41	-0.24	1	0	0	12.5	0	0	0	0	0	0	0	0	0	4	2	3	2	6	2	21	3	2	1	25	3
2606124	2016-07-18	38	2	2006-12-26	115	9	1	9	1	-1.93246	21.7	117.5	-2.16	-2.95	-0.35	1	0	1	13	0	0	0	0	0	0	0	0	0	5	3	1	1	4	2	14	2	4	2	27	3
2606126	2016-07-19	38	2	2006-10-01	118	9	1	1	1	1.8617	26.9	133.5	-0.9	-0.65	-0.79	0	0	0	13.2	0	0	0	0	0	0	0	0	0	5	3	3	2	4	2	19	2	4	2	28	3
2606127	2016-07-18	38	1	2006-10-06	117	9	1	9	2	-1.37102	29.8	138.5	-0.11	0.32	-0.5	0	0	0	11.7	0	0	0	0	0	0	0	0	0	0	1	1	1	2	1	11	2	4	2	21	3
2606130	2016-07-19	38	2	2007-09-20	106	8	1	1	2	-0.375531	28.1	132.5	0.1	0.17	-0.01	0	0	0	12.8	0	0	0	0	0	0	0	0	0	1	1	0	1	2	1	7	1	6	3	28	3
2606132	2016-07-18	38	2	2007-09-17	106	8	1	1	2	-0.57058	22.1	124	-1.43	-1.24	-1	0	0	0	11.8	0	0	0	0	8	1	0	0	1	3	2	3	2	3	1	12	2	4	2	28	3
2606133	2016-07-19	38	1	2006-11-23	116	9	1	1	9	0.862708	23.4	128	-1.72	-1.29	-1.43	0	0	0	11.9	0	0	0	0	0	0	0	0	0	4	2	1	1	4	2	18	2	6	3	25	3
2606134	2016-07-18	38	2	2007-04-02	112	9	1	1	2	-1.93246	40.3	133	1.7	-0.24	2.22	0	0	0	12.6	0	0	0	0	0	0	0	0	0	0	1	2	1	4	2	13	2	5	2	28	3
2606135	2016-07-19	38	2	2006-11-11	116	9	1	1	2	-1.93246	25.6	129	-1.1	-1.2	-0.57	0	0	0	14.1	0	0	0	0	0	0	0	0	0	4	2	2	1	2	1	16	2	5	2	26	3
2606137	2016-07-18	38	1	2007-03-03	113	9	1	1	2	2.34947	25.6	124	-0.91	-1.74	0.26	0	0	0	13.7	0	0	0	0	0	0	0	0	0	4	2	1	1	7	3	19	2	5	2	20	3
2606138	2016-07-18	38	2	2007-10-27	105	8	1	1	2		29.9	135	0.52	0.66	0.22	0	0	0	13.3	0	0	0	0	0	0	0	0	0	1	1	0	1	4	2	10	1	4	2	24	3
2606141	2016-07-19	38	2	2005-01-23	138	11	1	1	2	-1.93246	43.7	146.5		-0.25	1.01	0	0		11.2	1	1	0	0	0	0	0	0	0	0	1	1	1	0	1	7	1	5	2	27	3
2606145	2016-07-19	38	2	2007-07-28	108	8	1	1	2	-0.425597	22.8	123	-1.35	-1.55	-0.59	0	0	0	12.6	0	0	0	0	0	0	0	0	0	3	2	1	1	1	1	12	2	4	2	26	3
2606148	2016-07-19	38	1	2007-03-08	112	9	1	1	2	0.934031	28.3	136	-0.17	0.28	-0.57	0	0	0	12.2	0	0	620	1	0	0	0	0	1	4	2	2	1	3	1	15	2	3	1	10	1
2606155	2016-07-18	38	1	2007-02-08	113	9	1	1	1	-1.37102	21.3	119	-2.27	-2.56	-0.77	1	0	1	13.7	0	0	2056	1	0	0	0	0	1	1	1	1	1	4	2	10	1	4	2	26	3
2609003	2016-07-18	27	1	2006-11-11	116	9	1	1	2	1.02179	25.1	131.5	-1.21	-0.73	-1.23	0	0	0	13.6	0	0	0	0	0	0	0	0	0	4	2	-1	1	0	1	9	1	4	2	25	3
2609004	2016-07-18	27	1	2006-12-26	115	9	1	1	2	0.177551	25.1	135	-1.15	-0.1	-1.86	0	0	0	12.8	0	0	0	0	0	0	0	0	0	5	3	1	1	2	1	12	2	5	2	25	3
2609005	2016-07-18	27	2	2007-05-21	110	9	1	1	1	-1.93246	30	131	0.24	-0.41	0.62	0	0	0	13.3	0	0	0	0	0	0	0	0	0	4	2	2	1	6	2	15	2	1	1	28	3
2609009	2016-07-18	27	1	2007-06-20	109	9	1	1	1	-0.425597	24.3	131	-1.06	-0.33	-1.4	0	0	0	11.8	0	0	0	0	0	0	0	0	0	1	1	1	1	3	1	11	2	3	1	26	3
2609010	2016-07-19	27	1	2007-09-09	106	8	1	1	1	-1.93246	28.2	135	0.13	0.56	-0.34	0	0	0	10.8	1	1	0	0	0	0	0	0	0	3	2	3	2	4	2	17	2	3	1	24	3
2609012	2016-07-19	27	2	2006-09-03	119	9	1	1	2	-1.17373	27.4	139	-0.85	0.14	-1.43	0	0	0	13.1	0	0	0	0	0	0	0	0	0	4	2	2	1	3	1	17	2	5	2	25	3
2609013	2016-07-19	27	2	2007-01-28	114	9	1	1	2	1.07186	20.5	120	-2.5	-2.48	-1.27	1	0	1	13.9	0	0	0	0	0	0	0	0	0	1	1	1	1	3	1	8	1	3	1	27	3
2609014	2016-07-18	27	1	2007-10-02	106	8	1	1	2	-1.0465	42.3	130	2.48	-0.28	3.27	0	0	0	10.8	1	1	0	0	0	0	0	0	0	-1	1	0	1	5	2	12	2	2	1	16	2
2609016	2016-07-18	27	1	2006-12-11	115	9	1	1	2	0.510426	25.2	131	-1.13	-0.74	-1.08	0	0	0	10.7	1	1	0	0	0	0	0	0	0	1	1	1	1	4	2	12	2	5	2	28	3
2609019	2016-07-18	27	1	2007-02-03	113	9	1	1	2	-0.287771	38.9	126	1.65	-1.42	2.9	0	0	0	12.8	0	0	0	0	0	0	0	0	0	5	3	2	1	5	2	20	3	4	2	24	3
2609033	2016-07-19	27	2	2007-01-03	115	9	1	1	1	0.873306	36.9	146.5	1.09	1.66	0.38	0	0	0	13	0	0	0	0	0	0	0	0	0	4	2	2	1	6	2	16	2	4	2	26	3
2609042	2016-07-19	27	1	2005-03-17	136	11	1	1	2	-1.17373	41	138		-1.02	1.67	0	0		13.8	0	0	0	0	0	0	0	0	0	1	1	2	1	2	1	10	1	4	2	24	3
2609045	2016-07-18	27	1	2008-01-11	102	8	1	1	1	-1.17373	23.4	128	-0.94	-0.33	-1.18	0	0	0	10.9	1	1	0	0	0	0	0	0	0	-1	1	-1	1	1	1	5	1	4	2	18	2
2609048	2016-07-18	27	2	2006-01-15	126	10	1	1	2	1.8617	27.5	130		-1.81	-0.32	0	0		14.6	0	0	6728	1	0	0	0	0	1	6	3	4	2	6	2	22	3	5	2	25	3
2609049	2016-07-18	27	2	2007-09-24	106	8	1	1	2	-1.17373	25.2	126	-0.57	-0.91	-0.08	0	0	0	11.9	0	0	0	0	0	0	0	0	0	3	2	0	1	2	1	12	2	7	3	20	3
2609050	2016-07-18	27	1	2007-10-03	106	8	1	1	2	-1.17373	20	122	-2.38	-1.63	-2.02	0	1	1	11.8	0	0	0	0	0	0	0	0	0	4	2	2	1	3	1	16	2	4	2	23	3
2609056	2016-07-18	27	1	2007-08-07	107	8	1	1	2	1.62494	31.2	132	0.72	-0.02	1.02	0	0	0	11	1	1	0	0	0	0	0	0	0	2	1	2	1	1	1	8	1	5	2	24	3
2609057	2016-07-18	27	2	2007-07-24	108	8	1	1	2	1.25856	16.7	117	-3.55	-2.54	-2.89	1	1	1	9.89999	2	1	738	1	0	0	0	0	1	5	3	2	1	1	1	15	2	3	1	17	2
2609062	2016-07-18	27	1	2007-07-29	108	8	1	1	2		22.3	125	-1.64	-1.26	-1.29	0	0	0	10	1	1	417.6	1	0	0	0	0	1	1	1	0	1	2	1	8	1	6	3	15	2
2609063	2016-07-18	27	2	2006-11-15	116	9	1	1	2	1.06351	25.7	132	-1.07	-0.72	-0.96	0	0	0	13.2	0	0	0	0	0	0	0	0	0	3	2	1	1	6	2	15	2	5	2	28	3
2609066	2016-07-18	27	2	2006-09-20	118	9	1	1	2	1.8617	22.7	130	-2.04	-1.2	-1.98	0	0	1	12.5	0	0	0	0	0	0	0	0	0	6	3	6	3	6	2	22	3	4	2	28	3
2609067	2016-07-18	27	1	2007-08-20	107	8	1	1	2	-0.248303	33.4	129	1.13	-0.52	1.89	0	0	0	13.2	0	0	1752	1	0	0	0	0	1	5	3	1	1	2	1	15	2	0	1	17	2
2609069	2016-07-18	27	1	2007-05-07	110	9	1	1	2	-0.443353	22.3	128	-1.75	-0.9	-1.92	0	0	0	12.6	0	0	0	0	0	0	0	0	0	1	1	-1	1	1	1	3	1	6	3	13	2
2609070	2016-07-18	27	1	2007-10-29	105	8	1	1	2	0.177551	29.2	129.5	0.41	-0.3	0.82	0	0	0	12.7	0	0	0	0	0	0	0	0	0	3	2	3	2	3	1	15	2	4	2	22	3
2609071	2016-07-18	27	2	2007-07-09	108	9	1	1	2	0.315376	26.1	120	-0.47	-2.04	0.92	1	0	0	12.4	0	0	48	1	84	1	0	0	1	2	1	2	1	5	2	13	2	7	3	24	3
2609072	2016-07-18	27	2	2007-10-04	106	8	1	1	2	-0.287771	19.9	123	-2.17	-1.4	-1.95	0	0	1	11.9	0	0	856	1	0	0	0	0	1	5	3	5	3	5	2	23	3	2	1	27	3
2609074	2016-07-18	27	1	2006-01-28	126	10	1	1	2	0.27366	20.4	123.5		-2.58	-2.5	1	1		12.3	0	0	3216	1	0	0	0	0	1	4	2	0	1	4	2	13	2	4	2	16	2
2609075	2016-07-18	27	2	2007-07-03	109	9	1	1	2	1.11357	31.7	141	0.62	1.3	-0.1	0	0	0	14.7	0	0	0	0	0	0	0	0	0	5	3	2	1	7	3	20	3	4	2	23	3
2609077	2016-07-19	27	1	2006-12-16	115	9	1	1	2	1.25856	23.9	125	-1.51	-1.71	-0.63	0	0	0	12	0	0	0	0	0	0	0	0	0	2	1	2	1	3	1	15	2	5	2	27	3
2609082	2016-07-18	27	2	2007-08-08	107	8	1	1	1	-1.93246	21.4	118.5	-1.72	-2.22	-0.46	1	0	0	13.5	0	0	0	0	0	0	0	0	0	5	3	3	2	7	3	21	3	3	1	24	3
2609085	2016-07-18	27	2	2007-07-27	108	8	1	1	2	1.55127	25	129.5	-0.75	-0.49	-0.69	0	0	0	12.4	0	0	0	0	0	0	0	0	0	4	2	2	1	3	1	12	2	4	2	28	3
2609086	2016-07-18	27	1	2006-12-15	115	9	1	2	2	-0.287771	20.9	121.5	-2.53	-2.27	-1.51	1	0	1	9.6	2	1	0	0	0	0	0	0	0	1	1	0	1	-1	1	7	1	3	1	13	2
2609088	2016-07-18	27	2	2007-07-28	108	8	1	1	2	-1.17373	27.2	132	-0.22	-0.08	-0.27	0	0	0	11.7	0	0	0	0	0	0	0	0	0	4	2	3	2	6	2	17	2	3	1	21	3
2609090	2016-07-18	27	2	2004-10-09	141	11	1	1	2	1.06351	30.2	145.5		-0.62	-1.99	0	0		13.6	0	0	11216	1	168	1	0	0	1	-1	1	1	1	4	2	13	2	6	3	28	3
2609091	2016-07-18	27	1	2007-05-11	110	9	1	1	2	-1.18433	36.8	130	1.51	-0.57	2.34	0	0	0	11	1	1	0	0	0	0	0	0	0	5	3	2	1	7	3	22	3	5	2	24	3
2609092	2016-07-18	27	2	2003-10-19	153	12	1	1	2	0.510426	26.9	136		-2.78	-2.18	1	1		8.19999	2	1	168	1	48	1	0	0	1	6	3	4	2	6	2	23	3	6	3	25	3
2609093	2016-07-19	27	2	2008-12-29	91	7	1	1	2	-1.18433	20.5	121.5	-0.99	-0.47	-1.1	0	0	0	13.1	0	0	582	1	78	1	0	0	1	3	2	3	2	4	2	17	2	6	3	14	2
2609097	2016-07-18	27	2	2006-11-16	116	9	1	1	2	-0.298369	27	135.5	-0.76	-0.17	-0.99	0	0	0	12.9	0	0	0	0	19.2	1	0	0	1	2	1	2	1	3	1	12	2	4	2	25	3
2609099	2016-07-18	27	1	2006-11-30	116	9	1	1	2		26	136	-0.96	-0.01	-1.62	0	0	0	11.3	1	1	0	0	0	0	0	0	0	2	1	1	1	5	2	17	2	4	2	23	3
2609105	2016-07-19	27	2	2007-06-30	109	9	1	2	2	1.11357	21.2	126	-1.92	-1.14	-1.84	0	0	0	12.3	0	0	0	0	0	0	0	0	0	1	1	1	1	2	1	8	1	3	1	16	2
2609106	2016-07-18	27	2	2007-05-23	110	9	1	1	2	1.06351	18.2	122	-3.11	-1.87	-2.91	0	1	1	12.5	0	0	0	0	0	0	0	0	0	4	2	2	1	4	2	15	2	5	2	24	3
2609108	2016-07-18	27	1	2007-08-21	107	8	1	1	2	-1.17373	33	127.5	1.06	-0.77	1.97	0	0	0	12.8	0	0	0	0	0	0	0	0	0	1	1	3	2	3	1	8	1	3	1	19	2
2609109	2016-07-19	27	1	2007-10-07	105	8	1	1	1		26.6	127	-0.2	-0.72	0.32	0	0	0	12.6	0	0	144	1	0	0	0	0	1	1	1	-1	1	1	1	8	1	3	1	22	3
2609114	2016-07-18	27	1	2007-08-07	107	8	1	1	2	-0.287771	17.7	113.5	-3.41	-3.11	-1.74	1	0	1	10.6	1	1	840	1	0	0	0	0	1	4	2	4	2	3	1	17	2	4	2	25	3
2609115	2016-07-19	27	2	2007-09-23	106	8	1	2	2	-1.17373	30.7	133	0.61	0.25	0.64	0	0	0	13.5	0	0	0	0	0	0	0	0	0	2	1	2	1	5	2	14	2	4	2	25	3
2609117	2016-07-18	27	2	2007-05-21	110	9	1	1	2	0.3726	40.4	129	1.83	-0.73	2.57	0	0	0	13.3	0	0	0	0	0	0	0	0	0	4	2	3	2	4	2	19	2	3	1	27	3
2609118	2016-07-19	27	1	2006-08-05	119	9	1	1	2		24.8	127	-1.46	-1.63	-0.65	0	0	0	10.7	1	1	0	0	0	0	0	0	0	0	1	0	1	0	1	0	1	3	1
2609120	2016-07-18	27	2	2006-10-28	117	9	1	1	1	-0.425597	40.4	132.5	1.45	-0.72	2.16	0	0	0	12.4	0	0	0	0	57.6	1	0	0	1	4	2	4	2	5	2	18	2	5	2	28	3
2609125	2016-07-18	27	1	2007-01-30	114	9	1	1	3	0.510426	23	123	-1.74	-1.97	-0.67	0	0	0	10.4	1	1	0	0	0	0	0	0	0	1	1	3	2	6	2	13	2	4	2	25	3
2609127	2016-07-18	27	2	2006-03-05	125	10	1	1	2	0.510426	25.6	129.5		-1.81	-0.86	0	0		12.3	0	0	0	0	0	0	0	0	0	5	3	3	2	5	2	17	2	4	2	28	3
2609133	2016-07-18	27	2	2007-05-16	110	9	1	1	2	-0.57058	22	129	-1.73	-0.73	-1.97	0	0	0	12.6	0	0	0	0	0	0	0	0	0	4	2	3	2	5	2	16	2	3	1	27	3
2609134	2016-07-19	27	1	2005-04-04	136	11	1	1	9	1.11357	22.6	127.5		-2.56	-2.25	1	1		11.8	0	0	0	0	0	0	0	0	0	2	1	2	1	3	1	14	2	4	2	13	2
2609136	2016-07-19	27	2	2007-07-13	108	9	1	1	2	-0.57058	28.3	131.5	0.02	-0.16	0.14	0	0	0	12.5	0	0	0	0	0	0	0	0	0	1	1	0	1	3	1	8	1	6	3	24	3
2609154	2016-07-18	27	2	2007-08-23	107	8	1	1	2	0.227617	28.3	132.5	0.08	0.08	0.03	0	0	0	12.5	0	0	0	0	0	0	0	0	0	2	1	1	1	6	2	12	2	5	2	27	3
2609157	2016-07-19	27	2	2007-10-18	105	8	1	1	2	0.510426	32.1	133.5	0.92	0.42	0.94	0	0	0	13.5	0	0	0	0	0	0	0	0	0	1	1	-1	1	1	1	8	1	6	3	22	3
2609159	2016-07-18	27	1	2007-06-25	109	9	1	1	2	1.11357	28.4	118	0.01	-2.48	1.95	1	0	0	12.8	0	0	0	0	0	0	0	0	0	3	2	2	1	5	2	13	2	3	1	28	3
2609161	2016-07-18	27	1	2007-08-27	107	8	1	1	9	3.30559	22.2	118.5	-1.62	-2.28	-0.13	1	0	0	13	0	0	1362	1	24	1	0	0	1	-1	1	1	1	1	1	7	1	7	3	14	2
2609165	2016-07-18	27	1	2006-11-09	116	9	1	1	2	0.315376	37.9	130	1.34	-0.97	2.37	0	0	0	13.4	0	0	0	0	0	0	0	0	0	4	2	4	2	5	2	17	2	3	1	27	3
2609166	2016-07-18	27	1	2006-01-06	126	10	1	2	2	-0.248303	25.9	130.5		-1.51	-0.93	0	0		12.4	0	0	0	0	0	0	0	0	0	5	3	4	2	2	1	17	2	6	3	25	3
2609170	2016-07-18	27	1	2007-08-18	107	8	1	1	1	0.354844	31.1	135.5	0.7	0.56	0.53	0	0	0	12.8	0	0	0	0	0	0	0	0	0	4	2	3	2	4	2	19	2	7	3	28	3
2609173	2016-07-18	27	2	2007-09-18	106	8	1	1	2	-1.17373	23.2	131.5	-1.11	0	-1.72	0	0	0	12.7	0	0	240	1	0	0	0	0	1	3	2	1	1	1	1	12	2	6	3	28	3
2609174	2016-07-19	27	2	2007-01-03	115	9	1	2	2	-0.612296	30.8	138.5	0.1	0.39	-0.17	0	0	0	12.7	0	0	0	0	0	0	0	0	0	3	2	1	1	1	1	7	1	6	3	21	3
2609177	2016-07-18	27	1	2006-09-17	118	9	1	1	2	0.3726	32.4	133	0.34	-0.62	0.97	0	0	0	10.4	1	1	0	0	0	0	0	0	0	3	2	3	2	5	2	18	2	4	2	19	2
2609193	2016-07-18	27	1	2007-05-26	110	9	1	1	2	-0.287771	19.5	115.5	-2.82	-2.95	-1.04	1	0	1	12.5	0	0	0	0	9.6	1	0	0	1	1	1	-1	1	1	1	6	1	4	2	24	3
2609197	2016-07-19	27	2	2006-12-16	115	9	1	1	2		21	120.5	-2.39	-2.48	-1.13	1	0	1	11.8	0	0	4152	1	0	0	0	0	1	1	1	0	1	1	1	9	1	4	2	27	3
2609199	2016-07-18	27	1	2006-11-02	117	9	1	1	1	-0.375531	33.6	134	0.61	-0.4	1.16	0	0	0	12.2	0	0	0	0	0	0	0	0	0	4	2	4	2	5	2	21	3	4	2	27	3
2609205	2016-07-19	27	1	2007-07-31	108	8	1	1	2	-0.57058	22.8	128.5	-1.47	-0.68	-1.7	0	0	0	12.6	0	0	0	0	0	0	0	0	0	1	1	3	2	1	1	14	2	4	2	21	3
2609209	2016-07-18	27	1	2007-01-03	115	9	1	2	1	0.3726	31	131	0.24	-0.74	0.93	0	0	0	11.3	1	1	0	0	0	0	0	0	0	5	3	5	3	5	2	22	3	5	2	28	3
2609210	2016-07-18	27	2	2007-06-10	109	9	1	1	2	0.975748	21.2	124	-1.92	-1.47	-1.49	0	0	0	13.1	0	0	0	0	0	0	0	0	0	1	1	1	1	2	1	10	1	5	2	28	3
2609214	2016-07-18	27	2	2007-07-13	108	9	1	1	2	-0.375531	25	136	-0.75	0.57	-1.68	0	0	0	13.7	0	0	0	0	0	0	0	0	0	4	2	4	2	4	2	22	3	4	2	25	3
2609221	2016-07-19	27	2	2007-04-05	111	9	1	1	2	0.3726	44.9	136.5	2.27	0.4	2.51	0	0	0	13.6	0	0	0	0	24	1	0	0	1	1	1	3	2	3	1	17	2	6	3	23	3
2609223	2016-07-18	27	2	2007-05-07	110	9	1	1	2	0.510426	23.4	122.5	-1.31	-1.79	-0.32	0	0	0	13.7	0	0	0	0	0	0	0	0	0	4	2	4	2	7	3	20	3	6	3	18	2
2609224	2016-07-18	27	2	2007-01-09	114	9	1	1	2	0.510426	32.4	135	0.45	-0.09	0.66	0	0	0	11.6	0	0	96	1	0	0	0	0	1	5	3	3	2	6	2	24	3	4	2	27	3
2609234	2016-07-18	27	2	2006-11-11	116	9	1	1	2	0.27366	26.7	131	-0.83	-0.88	-0.47	0	0	0	13.7	0	0	0	0	0	0	0	0	0	5	3	3	2	5	2	22	3	5	2	28	3
2609237	2016-07-19	27	1	2007-12-16	103	8	1	1	2		26.4	130	-0.14	-0.06	-0.19	0	0	0	13.9	0	0	0	0	0	0	0	0	0	1	1	1	1	1	1	8	1	4	2	24	3
2609243	2016-07-18	27	2	2007-05-28	110	9	1	1	2	1.02179	23.7	124.5	-1.22	-1.46	-0.49	0	0	0	12.9	0	0	0	0	0	0	0	0	0	3	2	2	1	6	2	18	2	6	3	27	3
2609249	2016-07-18	27	1	2007-02-21	113	9	1	1	1	-1.13426	36.4	124.5	1.29	-1.66	2.69	0	0	0	12.7	0	0	0	0	0	0	0	0	0	1	1	1	1	1	1	8	1	6	3	26	3
2609260	2016-07-18	27	2	2007-03-22	112	9	1	1	2		31.8	137.5	0.46	0.48	0.28	0	0	0	13.8	0	0	0	0	0	0	0	0	0	2	1	0	1	7	3	15	2	5	2	26	3
2609263	2016-07-19	27	1	2007-05-30	110	9	1	1	2	0.3726	22.1	120.5	-1.82	-2.13	-0.59	1	0	0	11.9	0	0	0	0	0	0	0	0	0	2	1	2	1	2	1	13	2	5	2	25	3
2609267	2016-07-18	27	2	2007-04-14	111	9	1	1	2	-0.287771	26.6	129.5	-0.54	-0.73	-0.19	0	0	0	11.6	0	0	0	0	0	0	0	0	0	4	2	5	3	6	2	22	3	5	2	25	3
2609271	2016-07-19	27	2	2007-02-18	113	9	1	2	2	-0.425597	23.4	130.5	-1.5	-0.73	-1.62	0	0	0	11.9	0	0	0	0	0	0	0	0	0	3	2	0	1	2	1	8	1	6	3	23	3
2609273	2016-07-18	27	1	2006-11-14	116	9	1	1	2	-0.375531	23.6	134	-1.65	-0.33	-2.51	0	1	0	13.6	0	0	0	0	0	0	0	0	0	4	2	5	3	5	2	17	2	5	2	27	3
2609275	2016-07-18	27	2	2007-06-22	109	9	1	1	2	0.510426	24.7	128.5	-0.89	-0.73	-0.68	0	0	0	14.56	0	0	0	0	0	0	0	0	0	1	1	1	1	1	1	6	1	5	2	25	3
2609276	2016-07-18	27	2	2006-11-24	116	9	1	1	2	0.975748	37.8	131	1.16	-0.88	1.96	0	0	0	12.8	0	0	0	0	0	0	0	0	0	4	2	1	1	4	2	14	2	6	3	27	3
2609279	2016-07-18	27	2	2007-02-03	113	9	1	1	2	1.62144	33.2	138.5	0.64	0.56	0.48	0	0	0	12.3	0	0	0	0	0	0	0	0	0	2	1	1	1	5	2	14	2	5	2	28	3
2802001	2016-06-20	39	2	2005-11-02	128	10	1	1	2	1.07186	26.3	129		-2.11	-0.62	1	0		14.7	0	0	0	0	72	1	0	0	1	-1	1	4	2	1	1	8	1	3	1	25	3
2802002	2016-06-20	39	2	2007-03-26	111	9	1	1	1	-1.93246	26.6	131	-0.54	-0.49	-0.39	0	0	0	13.1	0	0	0	0	0	0	0	0	0	2	1	5	3	2	1	18	2	5	2	28	3
2802003	2016-06-20	39	1	2005-09-22	129	10	1	1	2		24.7	126		-2.37	-0.76	1	0		13.2	0	0	16232	1	128	1	0	0	1	1	1	0	1	2	1	8	1	3	1	20	3
2802004	2016-06-20	39	2	2007-10-20	104	8	1	1	2	-1.0465	26.4	127	-0.16	-0.58	0.22	0	0	0	13.5	0	0	0	0	32	1	0	0	1	2	1	2	1	7	3	16	2	4	2	26	3
2802005	2016-06-22	39	1	2006-11-07	115	9	1	1	1	-1.13426	22.1	126.5	-2.09	-1.46	-1.82	0	0	1	13.2	0	0	0	0	0	0	0	0	0	3	2	3	2	6	2	21	3	6	3	27	3
2802006	2016-06-21	39	2	2006-03-08	123	10	1	1	2	0.3726	38.2	142		0.28	0.9	0	0		12.3	0	0	11620	1	236	1	0	0	1	1	1	2	1	3	1	10	1	3	1	27	3
2802008	2016-06-20	39	1	2007-03-18	111	9	1	1	2	-0.287771	25.1	128	-0.94	-0.96	-0.53	0	0	0	11.3	1	1	0	0	0	0	0	0	0	3	2	1	1	5	2	12	2	7	3	25	3
2802010	2016-06-21	39	2	2006-11-06	115	9	1	1	1	-0.425597	26	127	-0.93	-1.44	-0.14	0	0	0	12.2	0	0	1560	1	220	1	0	0	1	-1	1	2	1	5	2	12	2	3	1	28	3
2802011	2016-06-23	39	1	2006-11-09	115	9	1	1	2	-1.32931	28.3	122	-0.34	-2.19	1.32	1	0	0	12.7	0	0	0	0	0	0	0	0	0	1	1	1	1	2	1	10	1	5	2	27	3
2802012	2016-06-20	39	2	2007-08-19	106	8	1	1	1	-1.93246	22.1	128	-1.43	-0.58	-1.67	0	0	0	13.4	0	0	0	0	0	0	0	0	0	0	1	0	1	5	2	13	2	5	2	26	3
2802013	2016-06-22	39	2	2007-08-19	106	8	1	1	2		31.3	136	0.72	0.74	0.45	0	0	0	12.7	0	0	8528	1	0	0	0	0	1	3	2	4	2	3	1	17	2	5	2	28	3
2802015	2016-06-20	39	2	2006-04-05	123	10	1	1	2	-1.17373	23.9	125		-2.35	-0.79	1	0		12.1	0	0	40796	1	0	0	0	0	1	2	1	2	1	6	2	16	2	5	2	25	3
2802016	2016-06-20	39	2	2006-07-04	120	9	1	1	2	1.07186	32.9	132	0.18	-1.04	0.95	0	0	0	13.2	0	0	49896	1	88	1	0	0	1	3	2	2	1	1	1	10	1	4	2	28	3
2802017	2016-06-21	39	2	2006-12-17	114	9	1	1	2	0.3726	31	129	0.2	-1.05	0.99	0	0	0	13.3	0	0	6392	1	0	0	0	0	1	2	1	0	1	3	1	11	2	3	1	28	3
2802018	2016-06-21	39	1	2007-09-27	105	8	1	1	1		19.6	117.8	-2.49	-2.27	-1.37	1	0	1	13.1	0	0	0	0	0	0	0	0	0	2	1	1	1	7	3	13	2	3	1	24	3
2802020	2016-06-20	39	1	2006-05-15	121	10	1	1	2	-0.375531	25.5	134		-0.66	-1.6	0	0		13.3	0	0	0	0	0	0	0	0	0	1	1	2	1	7	3	10	1	7	3	26	3
2802021	2016-06-20	39	2	2007-01-05	114	9	1	1	1	0.916276	24.2	129	-1.34	-1.05	-1.06	0	0	0	11.7	0	0	0	0	0	0	0	0	0	4	2	1	1	5	2	12	2	6	3	26	3
2802024	2016-06-20	39	1	2007-02-11	112	9	1	1	2		19.3	120.5	-3.01	-2.25	-2.27	1	1	1	8	2	1	1288	1	0	0	0	0	1	4	2	3	2	2	1	16	2	5	2	21	3
2802025	2016-06-21	39	2	2006-07-31	119	9	1	1	2	0.315376	24.6	132.5	-1.55	-0.88	-1.55	0	0	0	9	2	1	0	0	44	1	0	0	1	5	3	4	2	6	2	18	2	2	1	28	3
2802026	2016-06-21	39	1	2006-03-14	123	10	1	1	2	1.53718	24.4	128.5		-1.64	-1.18	0	0		12.3	0	0	13824	1	2358	1	0	0	1	3	2	2	1	5	2	13	2	5	2	21	3
2802027	2016-06-20	39	1	2007-08-19	106	8	1	1	2	4.47017	19.9	121.5	-2.42	-1.71	-1.98	0	0	1	5.69999	3	1	808	1	8	1	0	0	1	3	2	1	1	4	2	11	2	6	3	20	3
2802029	2016-06-22	39	1	2007-04-24	110	9	1	1	2		27	124.5	-0.38	-1.47	0.72	0	0	0	12.1	0	0	0	0	32	1	0	0	1	5	3	1	1	5	2	16	2	3	1	24	3
2802030	2016-06-21	39	1	2006-12-05	115	9	1	1	2		20	119.5	-2.89	-2.59	-1.65	1	0	1	11.7	0	0	3216	1	24	1	0	0	1	1	1	-1	1	0	1	4	1	4	2	25	3
2802031	2016-06-20	39	1	2007-01-21	113	9	1	1	2	-1.17373	22.9	121	-1.71	-2.23	-0.35	1	0	0	12.3	0	0	0	0	0	0	0	0	0	2	1	2	1	2	1	9	1	3	1	25	3
2802035	2016-06-21	39	1	2007-01-07	113	9	1	1	2	0.315376	20.1	117	-2.74	-2.88	-1.04	1	0	1	12.2	0	0	0	0	0	0	0	0	0	2	1	-1	1	1	1	8	1	2	1	20	3
2802036	2016-06-22	39	2	2006-12-25	114	9	1	1	2	-1.17373	26.1	130.5	-0.85	-0.81	-0.56	0	0	0	14.1	0	0	0	0	0	0	0	0	0	5	3	2	1	4	2	18	2	5	2	20	3
2802037	2016-06-21	39	2	2005-09-02	130	10	1	1	2	0.77845	46.7	138		-0.9	2.2	0	0		11.2	1	1	0	0	0	0	0	0	0	3	2	0	1	3	1	7	1	5	2	27	3
2802041	2016-06-22	39	2	2007-08-08	106	8	1	1	2	-0.248303	28.4	130.5	0.16	-0.16	0.33	0	0	0	12.2	0	0	1312	1	0	0	0	0	1	2	1	2	1	4	2	13	2	4	2	25	3
2802042	2016-06-20	39	1	2005-09-08	129	10	1	1	2	-0.287771	22.9	126		-2.37	-1.6	1	0		13.5	0	0	3948	1	40	1	0	0	1	3	2	3	2	5	2	14	2	3	1	22	3
2802044	2016-06-22	39	2	2006-10-01	117	9	1	1	2	0.227617	45.2	142	1.99	0.78	2.03	0	0	0	12.8	0	0	7376	1	0	0	0	0	1	4	2	3	2	5	2	17	2	5	2	20	3
2802045	2016-06-21	39	1	2006-09-07	117	9	1	1	2	-0.375531	26.4	123.5	-0.91	-2.07	0.53	1	0	0	13.2	0	0	1376	1	0	0	0	0	1	4	2	2	1	6	2	13	2	1	1	21	3
2802048	2016-06-20	39	1	2007-05-17	109	9	1	1	1	-0.57058	40.7	136	2.11	0.5	2.43	0	0	0	13.6	0	0	0	0	0	0	0	0	0	1	1	1	1	4	2	9	1	4	2	27	3
2802049	2016-06-22	39	1	2007-05-06	110	9	1	1	1	-0.287771	18	119	-3.43	-2.38	-2.86	1	1	1	12.1	0	0	0	0	0	0	0	0	0	1	1	0	1	1	1	8	1	2	1	26	3
2802050	2016-06-21	39	2	2007-05-20	109	9	1	1	2	-1.93246	18.5	115.5	-2.92	-2.85	-1.43	1	0	1	12.6	0	0	0	0	0	0	0	0	0	5	3	2	1	6	2	16	2	2	1	24	3
2802052	2016-06-20	39	1	2006-12-02	115	9	1	1	2	-1.17373	22.7	123	-1.89	-2.03	-0.84	1	0	0	10.4	1	1	0	0	0	0	0	0	0	0	1	2	1	5	2	11	2	4	2	22	3
2802053	2016-06-20	39	1	2007-02-14	112	9	1	1	2	-0.287771	19.8	120	-2.8	-2.33	-1.82	1	0	1	12	0	0	0	0	0	0	0	0	0	1	1	1	1	5	2	10	1	5	2	24	3
2802054	2016-06-20	39	2	2006-01-27	125	10	1	1	2	-1.93246	27.6	124		-2.65	0.48	1	0		14.3	0	0	0	0	104	1	0	0	1	-1	1	1	1	1	1	5	1	3	1	28	3
2802056	2016-06-20	39	2	2007-12-04	103	8	1	1	2	0.3726	32.6	132	1.12	0.34	1.25	0	0	0	15.3	0	0	0	0	0	0	0	0	0	1	1	3	2	6	2	16	2	4	2	26	3
2802057	2016-06-22	39	1	2006-10-31	116	9	1	1	1	0.227617	30.7	128	0.13	-1.29	1.19	0	0	0	13	0	0	0	0	0	0	0	0	0	1	1	1	1	2	1	5	1	6	3	28	3
2802059	2016-06-21	39	2	2006-10-21	116	9	1	2	2	-1.93246	20.2	119	-2.75	-2.79	-1.29	1	0	1	11.8	0	0	136	1	0	0	0	0	1	4	2	0	1	2	1	10	1	5	2	26	3
2802061	2016-06-21	39	1	2006-09-02	118	9	1	1	2	0.510426	27.9	130.5	-0.59	-1.02	0.01	0	0	0	12	0	0	2608	1	56	1	0	0	1	1	1	0	1	3	1	12	2	4	2	28	3
2802062	2016-06-20	39	1	2006-07-28	119	9	1	1	2	0.510426	23.1	123	-1.98	-2.26	-0.73	1	0	0	11.4	1	1	308	1	252	1	0	0	1	2	1	1	1	5	2	13	2	6	3	23	3
2802064	2016-06-23	39	1	2007-08-19	106	8	1	1	2		23.7	137	-1.07	0.89	-2.89	0	1	0	8.1	2	1	0	0	0	0	0	0	0	0	1	1	1	1	1	3	1	5	2	24	3
2802066	2016-06-20	39	1	2007-07-02	108	8	1	1	1	-1.93246	34.8	132	1.31	-0.09	1.83	0	0	0	11.7	0	0	0	0	0	0	0	0	0	-1	1	2	1	1	1	8	1	1	1	25	3
2802068	2016-06-22	39	1	2006-11-20	115	9	1	1	2	-1.17373	25.3	128.5	-1.1	-1.14	-0.61	0	0	0	10.1	1	1	0	0	0	0	0	0	0	1	1	0	1	3	1	10	1	2	1	28	3
2912001	2016-06-27	29	1	2007-07-27	107	8	2	2	2	1.11357	18.6	123	-3.04	-1.53	-3.27	0	1	1	12.3	0	0	0	0	0	0	0	0	0	6	3	2	1	1	1	13	2	1	1	27	3
2912003	2016-06-27	29	1	2007-03-15	111	9	2	1	2	0.975748	35.2	132	1.21	-0.31	1.84	0	0	0	12.7	0	0	0	0	0	0	0	0	0	2	1	4	2	3	1	13	2	2	1	21	3
2912008	2016-06-27	29	2	2007-03-26	111	9	2	1	2	-1.93246	24.5	134	-1.07	0	-1.65	0	0	0	12.2	0	0	0	0	0	0	0	0	0	3	2	2	1	4	2	17	2	6	3	25	3
2912011	2016-06-29	29	2	2007-07-17	107	8	2	1	2	-0.612296	23.5	127	-1.08	-0.82	-0.89	0	0	0	13	0	0	0	0	0	0	0	0	0	6	3	1	1	4	2	16	2	6	3	27	3
2912012	2016-06-29	29	2	2007-08-04	107	8	2	1	2	0.3726	27.6	128	-0.07	-0.66	0.39	0	0	0	14.3	0	0	0	0	0	0	0	0	0	1	1	3	2	3	1	14	2	3	1	28	3
2912013	2016-06-27	29	2	2007-02-19	112	9	2	1	2	1.11357	21.6	127	-1.99	-1.21	-1.87	0	0	0	12.4	0	0	0	0	0	0	0	0	0	3	2	2	1	1	1	12	2	6	3	28	3
2912018	2016-06-28	29	1	2007-01-09	114	9	2	1	2	-0.425597	21	122	-2.44	-2.13	-1.54	1	0	1	10.7	1	1	0	0	0	0	0	0	0	1	1	1	1	1	1	9	1	4	2	27	3
2912019	2016-06-27	29	2	2007-01-24	113	9	2	1	2	0.3726	22.5	127	-1.77	-1.29	-1.46	0	0	0	12.7	0	0	0	0	0	0	0	0	0	4	2	5	3	8	3	22	3	6	3	27	3
2912021	2016-06-27	29	2	2007-10-25	104	8	2	2	2	0.3726	25.5	121	-0.37	-1.58	0.71	0	0	0	12.4	0	0	0	0	120	1	0	0	1	2	1	5	3	7	3	21	3	2	1	28	3
2912022	2016-06-29	29	1	2007-05-14	110	9	2	1	2	0.315376	27.5	127	-0.25	-1.06	0.54	0	0	0	13.8	0	0	0	0	0	0	0	0	0	2	1	1	1	5	2	12	2	2	1	20	3
2912024	2016-06-28	29	2	2006-12-06	115	9	2	9	2		24.3	128	-1.37	-1.28	-0.89	0	0	0	12.8	0	0	0	0	0	0	0	0	0	3	2	2	1	2	1	12	2	6	3	28	3
2912028	2016-06-30	29	2	2007-08-17	106	8	2	1	2	1.8617	21.5	123	-1.62	-1.4	-1.12	0	0	0	13.5	0	0	0	0	0	0	0	0	0	0	1	0	1	-1	1	1	1	3	1	20	3
2912029	2016-06-28	29	2	2007-08-05	107	8	2	1	2	-0.57058	22.7	127	-1.32	-0.82	-1.23	0	0	0	10.1	1	1	0	0	0	0	0	0	0	0	1	0	1	4	2	10	1	3	1	26	3
2912032	2016-06-27	29	2	2006-11-22	115	9	2	2	2	6.98668	21	123	-2.39	-2.08	-1.55	1	0	1	13	0	0	364	1	0	0	0	0	1	4	2	0	1	3	1	12	2	4	2	23	3
2912033	2016-06-27	29	1	2007-05-30	109	9	2	1	1	0.510426	18.5	119	-3.18	-2.32	-2.45	1	1	1	14.1	0	0	0	0	0	0	0	0	0	4	2	1	1	1	1	9	1	0	1	28	3
2912036	2016-06-27	29	1	2007-04-02	111	9	2	1	2	0.27366	23.3	123	-1.47	-1.78	-0.48	0	0	0	12.8	0	0	0	0	0	0	0	0	0	1	1	4	2	1	1	14	2	1	1	24	3
2912042	2016-06-27	29	2	2006-06-19	120	10	2	2	2	-1.93246	40.2	134.5	1.26	-0.65	1.92	0	0	0	13.8	0	0	0	0	0	0	0	0	0	5	3	1	1	2	1	16	2	2	1	28	3
2912044	2016-06-27	29	2	2007-07-30	107	8	2	1	2	-1.93246	28	127	0.02	-0.82	0.63	0	0	0	11.1	1	1	0	0	0	0	0	0	0	1	1	2	1	3	1	14	2	6	3	25	3
2912048	2016-06-27	29	1	2007-02-10	113	9	2	1	2	0.227617	26.9	136	-0.57	0.2	-1.15	0	0	0	12.9	0	0	0	0	0	0	0	0	0	0	1	0	1	5	2	11	2	3	1	25	3
2912049	2016-06-27	29	1	2007-02-21	112	9	2	2	1	1.675	35.7	129	1.23	-0.87	2.2	0	0	0	11.1	1	1	0	0	0	0	0	0	0	-1	1	0	1	1	1	3	1	3	1	20	3
2912050	2016-06-28	29	1	2006-12-15	114	9	2	1	2	1.675	29.8	137	0.05	0.29	-0.22	0	0	0	12.8	0	0	0	0	0	0	0	0	0	1	1	2	1	5	2	15	2	5	2	27	3
2912051	2016-06-28	29	1	2007-10-30	104	8	2	2	2	1.675	26.8	131	-0.1	0.03	-0.21	0	0	0	13.8	0	0	0	0	0	0	0	0	0	3	2	2	1	-1	1	9	1	4	2	25	3
2912057	2016-06-27	29	1	2007-10-13	105	8	2	1	2	-0.375531	18.9	119	-2.79	-2.07	-2.09	1	1	1	12.9	0	0	0	0	0	0	0	0	0	3	2	4	2	3	1	17	2	3	1	28	3
2912060	2016-06-28	29	2	2007-09-25	105	8	2	1	1	-0.375531	23.1	127	-1.07	-0.66	-1.02	0	0	0	12.8	0	0	0	0	0	0	0	0	0	3	2	1	1	2	1	10	1	4	2	26	3
2912061	2016-06-27	29	1	2007-05-18	109	9	2	9	2	-0.375531	21	119	-2.16	-2.32	-0.86	1	0	1	12.4	0	0	0	0	0	0	0	0	0	-1	1	-1	1	2	1	4	1	1	1	18	2
2912063	2016-06-28	29	1	2007-02-03	113	9	2	2	2	0.510426	19.6	125	-2.94	-1.58	-3.11	0	1	1	11	1	1	0	0	0	0	0	0	0	1	1	2	1	2	1	8	1	0	1	15	2
2912064	2016-06-28	29	2	2007-02-09	113	9	2	1	2	-0.375531	19.7	119	-2.73	-2.57	-1.48	1	0	1	13.2	0	0	3012	1	0	0	0	0	1	5	3	2	1	4	2	19	2	4	2	28	3
2912065	2016-06-28	29	2	2006-12-13	115	9	2	1	1		24.9	129	-1.21	-1.12	-0.8	0	0	0	12.9	0	0	0	0	0	0	0	0	0	2	1	0	1	5	2	11	2	4	2	28	3
2912067	2016-06-28	29	2	2006-11-06	116	9	2	1	2	-0.57058	37.9	132	1.18	-0.72	1.89	0	0	0	12.6	0	0	0	0	0	0	0	0	0	4	2	4	2	7	3	19	2	3	1	26	3
2912068	2016-06-27	29	2	2007-06-23	108	9	2	1	2	-0.375531	28	125	-0.04	-1.23	0.84	0	0	0	12.2	0	0	0	0	0	0	0	0	0	3	2	4	2	4	2	15	2	6	3	25	3
2912070	2016-06-28	29	1	2007-02-16	112	9	2	2	1	1.25856	23.7	126	-1.4	-1.36	-0.84	0	0	0	13.4	0	0	8	1	316	1	0	0	1	-1	1	0	1	1	1	5	1	2	1	25	3
2912073	2016-06-30	29	2	2007-03-12	112	9	2	1	2	0.3726	20.3	132	-2.43	-0.41	-3.51	0	1	1	13.4	0	0	0	0	0	0	0	0	0	2	1	1	1	2	1	7	1	2	1	28	3
2912074	2016-06-27	29	2	2006-11-14	115	9	2	1	2	1.8617	24.4	127	-1.35	-1.44	-0.7	0	0	0	11	1	1	0	0	0	0	0	0	0	3	2	0	1	4	2	12	2	4	2	26	3
2912075	2016-06-29	29	2	2006-12-11	115	9	2	1	2	-0.287771	26.1	128	-0.91	-1.28	-0.24	0	0	0	13.9	0	0	2368	1	0	0	0	0	1	2	1	2	1	3	1	13	2	5	2	28	3
2912080	2016-06-28	29	2	2007-09-22	105	8	2	1	2	2.15442	20.2	118	-2	-2.15	-0.89	1	0	1	11.9	0	0	0	0	0	0	0	0	0	1	1	1	1	4	2	10	1	2	1	28	3
2912082	2016-06-27	29	1	2007-07-04	108	8	2	1	2	0.3726	36.5	135	1.58	0.41	1.85	0	0	0	11.5	0	0	0	0	0	0	0	0	0	1	1	2	1	0	1	10	1	1	1	18	2
2912086	2016-06-27	29	1	2007-09-16	105	8	2	1	2	1.8617	24	129	-0.92	-0.38	-1.11	0	0	0	12.4	0	0	0	0	4	1	0	0	1	1	1	2	1	2	1	12	2	3	1	26	3
2912088	2016-06-27	29	2	2007-07-16	107	8	2	2	2	0.478614	21.4	114	-1.72	-2.96	0.21	1	0	0	11.7	0	0	0	0	0	0	0	0	0	2	1	2	1	2	1	13	2	3	1	25	3
2912091	2016-06-27	29	1	2006-12-20	114	9	2	9	1		25.6	130	-0.96	-0.84	-0.71	0	0	0	13.8	0	0	0	0	0	0	0	0	0	1	1	2	1	3	1	9	1	0	1	28	3
2912095	2016-06-27	29	1	2007-03-02	112	9	2	1	1	-1.93246	55.4	136	3.48	0.28	4.25	0	0	0	14.2	0	0	0	0	0	0	0	0	0	-2	1	0	1	6	2	9	1	6	3	25	3
2912099	2016-06-27	29	1	2007-10-02	105	8	2	2	3	0.177551	29.3	124	0.44	-1.22	1.56	0	0	0	12.1	0	0	0	0	0	0	0	0	0	1	1	3	2	1	1	12	2	2	1	11	2
2912101	2016-06-27	29	1	2007-10-24	104	8	2	1	2	-1.93246	23.5	124	-1.02	-1.16	-0.44	0	0	0	14.5	0	0	0	0	0	0	0	0	0	2	1	1	1	1	1	7	1	4	2	28	3
2912103	2016-06-28	29	1	2006-11-12	116	9	2	2	2	1.02179	19.9	120	-2.99	-2.57	-1.84	1	0	1	11.1	1	1	0	0	0	0	0	0	0	0	1	0	1	1	1	6	1	4	2	28	3
2912108	2016-06-27	29	1	2007-05-08	110	9	2	1	2	-1.93246	30	133.5	0.31	0.01	0.42	0	0	0	15	0	0	0	0	0	0	0	0	0	1	1	2	1	6	2	16	2	3	1	28	3
2912112	2016-06-27	29	2	2006-12-13	115	9	2	1	2	2.42313	23.5	126	-1.6	-1.6	-0.91	0	0	0	11.7	0	0	0	0	0	0	0	0	0	5	3	2	1	6	2	18	2	3	1	25	3
2912113	2016-06-27	29	1	2006-10-04	117	9	2	1	1	-1.13426	28.5	131	-0.4	-0.87	0.16	0	0	0	13.6	0	0	0	0	0	0	0	0	0	3	2	3	2	2	1	10	1	6	3	27	3
2912114	2016-06-27	29	1	2007-02-21	112	9	2	2	2	-1.17373	25	124	-1.02	-1.68	0.05	0	0	0	11.1	1	1	0	0	0	0	0	0	0	1	1	1	1	1	1	7	1	3	1	26	3
2917003	2016-06-23	22	1	2007-05-04	110	9	2	1	2	-0.287771	19	120.5	-3.03	-2.13	-2.45	1	1	1	13.2	0	0	0	0	0	0	0	0	0	3	2	2	1	8	3	22	3	3	1	25	3
2917004	2016-06-20	22	1	2007-06-15	108	9	2	1	2	-0.375531	27.5	134.5	-0.14	0.32	-0.57	0	0	0	13	0	0	0	0	0	0	0	0	0	0	1	0	1	5	2	9	1	4	2	25	3
2917005	2016-06-21	22	1	2007-04-12	110	9	2	1	2	-0.375531	26.7	123	-0.45	-1.72	0.84	0	0	0	14.5	0	0	0	0	0	0	0	0	0	3	2	3	2	7	3	18	2	3	1	25	3
2917006	2016-06-21	22	2	2006-12-05	115	9	2	1	2	-0.375531	36.4	135.5	1.02	-0.09	1.37	0	0	0	13.2	0	0	0	0	0	0	0	0	0	2	1	2	1	5	2	16	2	3	1	19	2
2917007	2016-06-22	22	1	2006-11-28	115	9	2	2	2	1.25856	23.5	128	-1.63	-1.22	-1.36	0	0	0	12.7	0	0	0	0	0	0	0	0	0	1	1	0	1	1	1	5	1	5	2	27	3
2917008	2016-06-21	22	2	2007-10-22	104	8	2	1	3	-1.17373	35.9	139	1.57	1.42	1.18	0	0	0	14.2	0	0	0	0	0	0	0	0	0	-1	1	2	1	4	2	13	2	2	1	28	3
2917009	2016-06-21	22	1	2004-01-25	149	12	2	1	2	5.56108	27.6	131.5		-2.82	-1.04	1	0		13.3	0	0	0	0	0	0	0	0	0	3	2	4	2	7	3	19	2	5	2	25	3
2917015	2016-06-21	22	1	2002-08-16	166	13	2	1	2		27	122.5		-5.17	-0.41	1	0		13.7	0	0	0	0	0	0	0	0	0	4	2	1	1	5	2	14	2	2	1	16	2
2917016	2016-06-21	22	2	2007-05-23	109	9	2	1	2	-0.375531	31.9	130	0.65	-0.49	1.18	0	0	0	13.9	0	0	0	0	0	0	0	0	0	3	2	2	1	3	1	9	1	3	1	20	3
2917023	2016-06-20	22	2	2006-09-29	117	9	2	1	2	-0.425597	23	129	-1.88	-1.28	-1.65	0	0	0	12.1	0	0	0	0	0	0	0	0	0	5	3	5	3	2	1	19	2	1	1	28	3
2917027	2016-06-22	22	1	2006-12-05	115	9	2	1	1	2.41963	28.3	124.5	-0.34	-1.79	1.01	0	0	0	12.1	0	0	0	0	0	0	0	0	0	0	1	0	1	0	1	7	1	4	2	25	3
2917029	2016-06-22	22	2	2007-05-20	109	9	2	1	2	-1.32931	24	126.5	-1.07	-1.06	-0.65	0	0	0	13.8	0	0	0	0	0	0	0	0	0	4	2	4	2	6	2	15	2	3	1	25	3
2917030	2016-06-21	22	2	2007-01-08	113	9	2	1	2	0.975748	19.1	121.5	-2.96	-2.17	-2.29	1	1	1	13.4	0	0	0	0	0	0	0	0	0	1	1	0	1	3	1	8	1	3	1	20	3
2917031	2016-06-20	22	2	2002-11-01	164	13	2	1	2		38.4	144.5		-2.06	-0.37	1	0		12.4	0	0	0	0	0	0	0	0	0	2	1	1	1	5	2	12	2	5	2	25	3
2917033	2016-06-22	22	2	2007-04-03	111	9	2	1	1	-0.386129	23	119	-1.49	-2.43	0.01	1	0	0	12.2	0	0	0	0	0	0	0	0	0	5	3	3	2	6	2	20	3	6	3	19	2
2922002	2016-06-21	3	1	2006-07-26	119	9	2	1	2		24.7	129	-1.49	-1.32	-1.04	0	0	0	10.8	1	1	0	0	0	0	0	0	0	2	1	0	1	5	2	12	2	3	1	24	3
2922005	2016-06-20	3	1	2006-12-21	114	9	2	1	1	-1.37102	22.2	124.5	-2	-1.72	-1.35	0	0	1	11.9	0	0	0	0	0	0	0	0	0	3	2	3	2	5	2	19	2	4	2	22	3
2922007	2016-06-20	3	1	2004-11-09	139	11	2	1	2	1.02179	23.1	131		-2.23	-2.77	1	1		12.4	0	0	0	0	0	0	0	0	0	0	1	2	1	1	1	7	1	2	1	17	2
2922013	2016-06-20	3	2	2006-01-14	125	10	2	1	2	-0.375531	25	129.5		-1.81	-1.08	0	0		11.6	0	0	0	0	0	0	0	0	0	2	1	0	1	2	1	8	1	2	1	27	3
2922017	2016-06-20	3	1	2007-10-30	104	8	2	1	2	-1.17373	26.4	118	-0.2	-2.17	1.54	1	0	0	12	0	0	19256	1	0	0	0	0	1	2	1	-1	1	2	1	6	1	3	1	18	2
2922020	2016-06-20	3	2	2006-12-19	114	9	2	1	2	1.07186	23.8	119	-1.45	-2.64	0.23	1	0	0	12.9	0	0	3536	1	0	0	0	0	1	2	1	1	1	3	1	11	2	3	1	23	3
2922021	2016-06-20	3	1	2007-02-15	112	9	2	1	2		26.4	132	-0.64	-0.38	-0.67	0	0	0	12.6	0	0	0	0	0	0	0	0	0	2	1	2	1	3	1	9	1	5	2	24	3
2922025	2016-06-21	3	2	2006-10-11	116	9	2	1	2	1.25856	24.2	128	-1.47	-1.36	-0.95	0	0	0	10.2	1	1	0	0	0	0	0	0	0	5	3	3	2	8	3	24	3	6	3	28	3
2922028	2016-06-20	3	2	2007-08-13	106	8	2	1	2	0.738982	24.4	122	-0.78	-1.57	0.19	0	0	0	13.4	0	0	0	0	0	0	0	0	0	6	3	3	2	9	3	25	3	4	2	24	3
2922032	2016-06-23	3	1	2007-05-26	109	9	2	1	1	3.92699	34.4	131	1.19	-0.33	1.83	0	0	0	12.8	0	0	0	0	0	0	0	0	0	0	1	1	1	0	1	7	1	3	1	20	3
2922040	2016-06-20	3	2	2007-05-29	109	9	2	1	2		23.5	125	-1.21	-1.3	-0.62	0	0	0	11.5	0	0	0	0	0	0	0	0	0	3	2	2	1	3	1	11	2	5	2	28	3
2922041	2016-06-20	3	1	2005-10-18	128	10	2	1	1	-1.17373	37.1	126		-2.31	2.3	1	0		12	0	0	0	0	0	0	0	0	0	3	2	6	3	3	1	16	2	3	1	24	3
2922042	2016-06-22	3	2	2007-08-11	106	8	2	1	2		24.6	122.5	-0.72	-1.48	0.19	0	0	0	12.3	0	0	0	0	0	0	0	0	0	4	2	2	1	3	1	14	2	3	1	28	3
2922044	2016-06-23	3	2	2007-05-14	109	9	2	1	2	0.975748	20.3	120	-2.23	-2.12	-1.26	1	0	1	11	1	1	0	0	0	0	0	0	0	4	2	2	1	3	1	12	2	3	1	22	3
2922046	2016-06-23	3	1	2007-09-05	106	8	2	1	2		30	126	0.53	-0.96	1.47	0	0	0	12.6	0	0	0	0	0	0	0	0	0	2	1	0	1	2	1	11	2	6	3	28	3
2922048	2016-06-23	3	2	2007-07-06	108	8	2	1	1	-1.18433	27.7	131	-0.11	-0.24	0.02	0	0	0	14.4	0	0	0	0	0	0	0	0	0	0	1	0	1	3	1	4	1	2	1	21	3
2922049	2016-06-22	3	2	2007-01-30	113	9	2	1	1	0.135834	25	129	-1.06	-0.97	-0.72	0	0	0	12.8	0	0	0	0	0	0	0	0	0	1	1	1	1	1	1	5	1	0	1	11	2
2922055	2016-06-20	3	1	2007-05-22	109	9	2	1	2	0.0303195	27.4	128	-0.22	-0.83	0.38	0	0	0	10.8	1	1	0	0	0	0	0	0	0	3	2	1	1	3	1	13	2	5	2	19	2
2922056	2016-06-20	3	2	2007-07-01	108	8	2	1	1	-0.581178	24.7	136	-0.82	0.57	-1.82	0	0	0	13.4	0	0	0	0	0	0	0	0	0	4	2	2	1	6	2	16	2	4	2	23	3
2922057	2016-06-23	3	2	2006-12-11	114	9	2	1	1	0.510426	35.9	137.5	1.01	0.31	1.11	0	0	0	14	0	0	0	0	0	0	0	0	0	2	1	3	2	3	1	12	2	5	2	26	3
2922060	2016-06-20	3	1	2006-09-02	118	9	2	1	1	-0.57058	27.9	130	-0.59	-1.1	0.08	0	0	0	12	0	0	0	0	0	0	0	0	0	3	2	2	1	5	2	18	2	4	2	24	3
2922065	2016-06-23	3	2	2007-05-26	109	9	2	1	2	0.3726	38	139	1.58	0.98	1.45	0	0	0	11.2	1	1	0	0	0	0	0	0	0	1	1	2	1	2	1	6	1	0	1	10	1
2922067	2016-06-20	3	2	2006-12-17	114	9	2	1	2	-0.425597	21.3	121	-2.22	-2.32	-1.05	1	0	1	3.5	3	1	0	0	0	0	0	0	0	5	3	5	3	6	2	22	3	5	2	28	3
2922081	2016-06-20	3	1	2007-03-25	111	9	2	1	2	-1.18433	39.6	127	1.85	-1.13	2.97	0	0	0	12	0	0	0	0	0	0	0	0	0	5	3	1	1	4	2	14	2	3	1	25	3
2922085	2016-06-21	3	2	2006-11-20	115	9	2	1	2		24.3	124.5	-1.37	-1.84	-0.38	0	0	0	10.5	1	1	0	0	0	0	0	0	0	5	3	0	1	4	2	14	2	3	1	23	3
2922086	2016-06-23	3	2	2006-06-08	120	10	2	1	2	0.177551	23.3	121.5	-1.99	-2.68	-0.43	1	0	0	13.3	0	0	0	0	0	0	0	0	0	3	2	4	2	6	2	21	3	6	3	28	3
2922087	2016-06-23	3	1	2007-08-19	106	8	2	2	1	0.27366	21	120.5	-1.99	-1.88	-1.1	0	0	0	14.8	0	0	0	0	0	0	0	0	0	1	1	1	1	1	1	6	1	2	1	10	1
2922090	2016-06-20	3	2	2006-10-29	116	9	2	1	2	-0.375531	20.5	128	-2.64	-1.36	-2.76	0	1	1	10.1	1	1	0	0	0	0	0	0	0	5	3	2	1	6	2	20	3	4	2	25	3
2922091	2016-06-20	3	1	2006-12-10	114	9	2	1	2	2.41963	20.3	116	-2.71	-3.1	-0.76	1	0	1	12.9	0	0	0	0	0	0	0	0	0	0	1	5	3	7	3	15	2	6	3	23	3
2922095	2016-06-20	3	1	2007-01-24	113	9	2	1	2		26.6	131.5	-0.64	-0.53	-0.53	0	0	0	12.3	0	0	0	0	0	0	0	0	0	1	1	1	1	2	1	7	1	3	1	24	3
2922096	2016-06-20	3	2	2006-12-10	114	9	2	1	2	-0.425597	35.5	146	0.95	1.67	0.15	0	0	0	12	0	0	0	0	0	0	0	0	0	2	1	3	2	6	2	14	2	4	2	25	3
2922097	2016-06-23	3	1	2006-02-12	124	10	2	1	2		21.5	121		-2.85	-1.27	1	0		11.4	1	1	616	1	0	0	0	0	1	6	3	1	1	1	1	15	2	5	2	28	3
2922098	2016-06-22	3	1	2007-06-21	108	9	2	1	1		22.4	123	-1.6	-1.59	-0.86	0	0	0	12.5	0	0	0	0	0	0	0	0	0	1	1	3	2	3	1	8	1	2	1	13	2
2936001	2016-06-27	5	1	2006-11-19	115	9	1	1	2	-0.57058	36.6	132.5	1.21	-0.5	1.96	0	0	0	13.6	0	0	0	0	0	0	0	0	0	0	1	0	1	1	1	4	1	5	2	28	3
2936004	2016-06-29	5	2	2006-10-17	116	9	1	2	2	-0.287771	28.7	130	-0.38	-1.04	0.27	0	0	0	13.2	0	0	0	0	0	0	0	0	0	2	1	2	1	4	2	11	2	6	3	26	3
2936007	2016-06-27	5	2	2006-10-11	117	9	1	1	1	-0.386129	51.7	141.5	2.59	0.7	2.69	0	0	0	13.6	0	0	0	0	0	0	0	0	0	1	1	1	1	1	1	5	1	1	1	26	3
2936010	2016-06-28	5	1	2007-05-28	109	9	1	1	2	-1.17373	52.5	146.5	3.41	2.23	3.01	0	0	0	12.8	0	0	0	0	0	0	0	0	0	2	1	2	1	5	2	15	2	4	2	27	3
2936012	2016-06-27	5	1	2007-03-14	112	9	1	1	2	1.25856	19.9	120	-2.76	-2.33	-1.76	1	0	1	12	0	0	0	0	0	0	0	0	0	-1	1	2	1	4	2	8	1	2	1	18	2
2936013	2016-06-27	5	2	2007-08-02	107	8	1	1	2	-0.375531	24	127	-0.95	-0.82	-0.68	0	0	0	11.1	1	1	0	0	0	0	0	0	0	1	1	0	1	0	1	5	1	3	1	25	3
2936014	2016-06-27	5	1	2006-11-10	116	9	1	1	2	-0.375531	26.8	133.5	-0.75	-0.41	-0.83	0	0	0	12	0	0	0	0	0	0	0	0	0	4	2	2	1	2	1	12	2	2	1	22	3
2936015	2016-06-29	5	2	2007-08-24	106	8	1	2	2	-1.18433	22.7	121	-1.25	-1.73	-0.29	0	0	0	13.4	0	0	0	0	0	0	0	0	0	1	1	2	1	2	1	10	1	4	2	25	3
2936016	2016-06-28	5	2	2007-04-15	110	9	1	1	2	-1.13426	29.6	129	0.17	-0.73	0.74	0	0	0	13.4	0	0	0	0	0	0	0	0	0	1	1	2	1	2	1	9	1	4	2	23	3
2936017	2016-06-29	5	2	2007-09-23	105	8	1	1	2	-0.57058	23.5	122	-0.96	-1.49	-0.1	0	0	0	11.7	0	0	0	0	0	0	0	0	0	3	2	3	2	6	2	17	2	2	1	27	3
2936018	2016-06-27	5	1	2006-09-09	118	9	1	1	2		29.2	133.5	-0.3	-0.54	0.01	0	0	0	13.3	0	0	0	0	0	0	0	0	0	4	2	2	1	4	2	14	2	3	1	26	3
2936023	2016-06-27	5	2	2006-12-20	114	9	1	1	2	-1.17373	31.1	136	0.22	0.07	0.23	0	0	0	12.9	0	0	0	0	0	0	0	0	0	2	1	1	1	6	2	12	2	3	1	26	3
2936028	2016-06-29	5	1	2007-08-04	107	8	1	1	2	4.33649	21.9	118	-1.72	-2.36	-0.19	1	0	0	11	1	1	49840	1	0	0	0	0	1	1	1	0	1	3	1	6	1	2	1	25	3
2936029	2016-06-28	5	1	2007-10-26	104	8	1	1	2	0.584051	22.5	123	-1.35	-1.33	-0.74	0	0	0	12.6	0	0	0	0	0	0	0	0	0	5	3	2	1	7	3	19	2	5	2	26	3
2936033	2016-06-28	5	2	2007-07-28	107	8	1	1	2	-1.17373	22.7	127	-1.32	-0.82	-1.23	0	0	0	12.1	0	0	0	0	0	0	0	0	0	6	3	2	1	4	2	17	2	6	3	28	3
2936035	2016-06-28	5	2	2006-11-18	115	9	1	1	2	-1.17373	30.5	139	0.04	0.47	-0.32	0	0	0	12.6	0	0	0	0	0	0	0	0	0	1	1	2	1	3	1	10	1	4	2	23	3
2936039	2016-06-28	5	2	2006-12-28	114	9	1	2	2	-1.93246	53.4	139.5	2.88	0.63	3	0	0	0	12.7	0	0	0	0	0	0	0	0	0	3	2	0	1	2	1	8	1	4	2	28	3
2936040	2016-06-29	5	1	2007-05-02	110	9	1	1	9	-0.57058	30.2	132.5	0.35	-0.15	0.61	0	0	0	12.3	0	0	0	0	0	0	0	0	0	2	1	0	1	1	1	4	1	3	1	24	3
2936042	2016-06-28	5	2	2007-03-11	112	9	1	1	2	0.3726	27.1	128	-0.49	-1.05	0.14	0	0	0	13.2	0	0	0	0	0	0	0	0	0	2	1	2	1	3	1	12	2	4	2	27	3
2936047	2016-06-27	5	2	2007-08-21	106	8	1	1	1	-1.17373	20.2	122	-2.06	-1.57	-1.6	0	0	1	11.4	1	1	0	0	0	0	0	0	0	0	1	2	1	1	1	8	1	4	2	27	3
2936059	2016-06-27	5	2	2007-08-14	106	8	1	1	2	0.3726	21.4	124	-1.65	-1.24	-1.33	0	0	0	12.6	0	0	0	0	0	0	0	0	0	1	1	2	1	2	1	9	1	3	1	27	3
2943001	2016-06-20	37	2	2007-08-01	107	8	2	1	2		19.2	122	-2.5	-1.64	-2.19	0	1	1	11.1	1	1	0	0	0	0	0	0	0	4	2	3	2	4	2	19	2	4	2	28	3
2943002	2016-06-20	37	2	2007-10-25	104	8	2	1	9		25	119.5	-0.5	-1.83	0.75	0	0	0	11.9	0	0	0	0	0	0	0	0	0	5	3	3	2	3	1	14	2	2	1	26	3
2943004	2016-06-22	37	2	2007-10-16	104	8	2	2	2	-0.425597	20	120	-2	-1.75	-1.31	0	0	1	13.5	0	0	0	0	0	0	0	0	0	4	2	2	1	6	2	16	2	3	1	23	3
2943005	2016-06-21	37	1	2007-09-04	106	8	2	2	2	0.934031	28.3	128.5	0.15	-0.54	0.66	0	0	0	12.1	0	0	0	0	0	0	0	0	0	4	2	3	2	6	2	18	2	3	1	24	3
2943007	2016-06-21	37	2	2007-02-12	112	9	2	1	2	1.10297	25.1	129.5	-0.97	-0.81	-0.73	0	0	0	11.8	0	0	0	0	0	0	0	0	0	5	3	4	2	7	3	19	2	2	1	22	3
2943008	2016-06-20	37	2	2006-09-11	117	9	2	1	2	1.81999	22.3	122.5	-2.1	-2.3	-0.91	1	0	1	12.1	0	0	0	0	0	0	0	0	0	1	1	2	1	7	3	17	2	4	2	24	3
2943009	2016-06-21	37	2	2006-06-19	120	10	2	1	2	0.934031	32	137.5	0.03	-0.18	0.15	0	0	0	12.9	0	0	0	0	0	0	0	0	0	5	3	2	1	6	2	22	3	1	1	24	3
2943011	2016-06-20	37	2	2007-10-02	105	8	2	1	2	0.315376	22.6	126.5	-1.22	-0.74	-1.16	0	0	0	11.8	0	0	0	0	0	0	0	0	0	4	2	2	1	7	3	20	3	5	2	24	3
2943012	2016-06-20	37	2	2006-12-15	114	9	2	1	2	1.06351	22.2	126.5	-1.93	-1.44	-1.54	0	0	0	12	0	0	0	0	0	0	0	0	0	4	2	3	2	5	2	20	3	3	1	27	3
2943014	2016-06-21	37	2	2006-12-31	114	9	2	1	2	-1.18433	39.6	138.5	1.51	0.47	1.64	0	0	0	12.1	0	0	0	0	0	0	0	0	0	6	3	4	2	5	2	23	3	1	1	28	3
2943015	2016-06-20	37	1	2007-08-15	106	8	2	2	9	-0.425597	23.2	123.5	-1.23	-1.38	-0.52	0	0	0	11.7	0	0	0	0	0	0	0	0	0	4	2	3	2	7	3	19	2	3	1	21	3
2943016	2016-06-20	37	2	2006-08-24	118	9	2	2	2		25.1	132.5	-1.35	-0.8	-1.32	0	0	0	13.8	0	0	0	0	0	0	0	0	0	3	2	3	2	5	2	16	2	4	2	24	3
2943017	2016-06-20	37	1	2006-05-28	121	10	2	1	2		22.4	125.5		-1.99	-1.58	0	0		11.4	1	1	1300.8	1	0	0	0	0	1	3	2	1	1	0	1	11	2	1	1	15	2
2943019	2016-06-20	37	2	2006-10-01	117	9	2	1	2	0.738982	30	132.5	-0.17	-0.72	0.29	0	0	0	11.4	1	1	0	0	0	0	0	0	0	4	2	2	1	7	3	20	3	1	1	28	3
2943020	2016-06-20	37	1	2007-06-18	108	9	2	2	9	1.25856	20.1	120.5	-2.45	-2.01	-1.67	1	0	1	11.8	0	0	0	0	0	0	0	0	0	3	2	0	1	7	3	15	2	1	1	25	3
2943021	2016-06-20	37	2	2007-04-23	110	9	2	1	2	-0.612296	26.3	127.5	-0.55	-0.97	0	0	0	0	12.6	0	0	0	0	0	0	0	0	0	4	2	3	2	6	2	21	3	3	1	25	3
2943022	2016-06-20	37	2	2007-04-10	110	9	2	1	2	1.8617	26.3	130	-0.55	-0.57	-0.33	0	0	0	12.2	0	0	0	0	0	0	0	0	0	4	2	5	3	6	2	22	3	1	1	26	3
2943023	2016-06-21	37	2	2007-03-28	111	9	2	1	9		22.8	129.5	-1.55	-0.73	-1.69	0	0	0	12.4	0	0	0	0	0	0	0	0	0	4	2	2	1	7	3	21	3	4	2	26	3
2943025	2016-06-21	37	1	2007-01-13	113	9	2	2	1	1.06351	22.8	120	-1.75	-2.39	-0.23	1	0	0	14.1	0	0	0	0	0	0	0	0	0	0	1	0	1	2	1	10	1	6	3	18	2
2943026	2016-06-21	37	1	2006-11-12	115	9	2	1	9	1.06351	25.7	122.5	-0.99	-2.11	0.48	1	0	0	12.4	0	0	0	0	0	0	0	0	0	4	2	2	1	7	3	20	3	5	2	11	2
2943027	2016-06-21	37	1	2006-08-19	118	9	2	2	1	-0.425597	26.6	132.5	-0.91	-0.7	-0.79	0	0	0	12.9	0	0	0	0	104	1	0	0	1	4	2	5	3	2	1	18	2	6	3	26	3
2943030	2016-06-21	37	2	2007-03-24	111	9	2	1	3	3.86702	23.7	128.5	-1.28	-0.89	-1.12	0	0	0	12.4	0	0	0	0	0	0	0	0	0	5	3	4	2	5	2	23	3	4	2	27	3
2950001	2016-06-27	7	2	2007-02-23	112	9	2	1	1	-0.375531	33.6	129	0.76	-0.89	1.55	0	0	0	14.4	0	0	0	0	0	0	0	0	0	3	2	3	2	6	2	17	2	4	2	25	3
2950004	2016-06-28	7	2	2007-04-02	111	9	2	1	9	-1.93246	29.5	137	0.09	0.48	-0.27	0	0	0	15.7	0	0	0	0	0	0	0	0	0	0	1	2	1	4	2	11	2	1	1	25	3
2950007	2016-06-28	7	2	2007-04-10	111	9	2	1	2	1.02179	23.3	131	-1.4	-0.49	-1.7	0	0	0	11.7	0	0	0	0	0	0	0	0	0	1	1	2	1	5	2	11	2	5	2	28	3
2950008	2016-06-27	7	1	2006-11-26	115	9	2	9	1	-1.93246	27.7	131	-0.48	-0.74	-0.08	0	0	0	12.8	0	0	0	0	0	0	0	0	0	4	2	4	2	1	1	15	2	4	2	26	3
2950010	2016-06-27	7	2	2007-10-23	104	8	2	1	2	-1.93246	26.5	124	-0.13	-1.08	0.63	0	0	0	13	0	0	0	0	0	0	0	0	0	6	3	3	2	7	3	21	3	5	2	28	3
2950015	2016-06-28	7	1	2006-11-03	116	9	2	2	2	-1.17373	27.9	131	-0.49	-0.81	-0.03	0	0	0	14.3	0	0	0	0	52	1	0	0	1	4	2	4	2	5	2	15	2	3	1	25	3
2950017	2016-06-27	7	1	2007-03-02	112	9	2	2	2	-1.17373	29	129	-0.02	-0.87	0.69	0	0	0	14.7	0	0	0	0	0	0	0	0	0	5	3	2	1	3	1	15	2	4	2	25	3
2950029	2016-06-28	7	2	2007-01-24	113	9	2	1	2	1.07186	28.1	131	-0.32	-0.65	0.04	0	0	0	12.2	0	0	0	0	0	0	0	0	0	5	3	2	1	8	3	20	3	4	2	25	3
2950030	2016-06-28	7	2	2007-01-03	114	9	2	1	2	1.11357	19.4	113	-2.91	-3.6	-0.64	1	0	1	13.8	0	0	0	0	0	0	0	0	0	6	3	2	1	4	2	19	2	4	2	28	3
2950042	2016-06-28	7	1	2007-03-04	112	9	2	1	2		18.5	120	-3.33	-2.33	-2.75	1	1	1	13	0	0	0	0	0	0	0	0	0	2	1	-2	1	5	2	9	1	4	2	26	3
2950044	2016-06-28	7	1	2007-04-29	110	9	2	1	2		34.3	129	1.12	-0.73	2	0	0	0	13.2	0	0	0	0	0	0	0	0	0	4	2	2	1	7	3	17	2	4	2	16	2
2950046	2016-06-27	7	1	2007-06-12	109	9	2	1	2	0.71538	22.4	128	-1.66	-0.83	-1.84	0	0	0	12.5	0	0	0	0	0	0	0	0	0	0	1	2	1	3	1	10	1	5	2	26	3
2950047	2016-06-27	7	1	2007-06-30	108	8	2	1	1		21.8	126	-1.81	-1.09	-1.77	0	0	0	13.6	0	0	0	0	0	0	0	0	0	5	3	4	2	2	1	15	2	4	2	23	3
2950048	2016-06-27	7	2	2007-07-12	108	8	2	1	2	-1.17373	19.4	121.1	-2.49	-1.86	-1.92	0	0	1	13.9	0	0	0	0	0	0	0	0	0	5	3	4	2	5	2	21	3	5	2	26	3
2950050	2016-06-27	7	2	2007-10-24	104	8	2	1	2	-0.425597	21.1	120.5	-1.62	-1.66	-0.85	0	0	0	13.9	0	0	0	0	0	0	0	0	0	5	3	3	2	7	3	18	2	2	1	19	2
2950052	2016-06-27	7	2	2007-10-25	104	8	2	1	2	0.738982	32.2	130	0.99	-0.08	1.35	0	0	0	11.2	1	1	0	0	0	0	0	0	0	4	2	3	2	3	1	14	2	4	2	26	3
2950055	2016-06-27	7	1	2007-03-24	111	9	2	1	2	1.11357	23.9	123	-1.29	-1.78	-0.21	0	0	0	13.3	0	0	0	0	0	0	0	0	0	3	2	2	1	6	2	17	2	4	2	13	2
2950057	2016-06-28	7	2	2007-06-12	109	9	2	1	2	-0.425597	22.6	124	-1.48	-1.47	-0.84	0	0	0	12.9	0	0	0	0	0	0	0	0	0	5	3	3	2	8	3	22	3	3	1	24	3
2950059	2016-06-27	7	1	2007-02-25	112	9	2	1	9	-0.443353	23.7	127	-1.4	-1.19	-1.02	0	0	0	12.1	0	0	0	0	0	0	0	0	0	4	2	2	1	5	2	12	2	3	1	25	3
2950064	2016-06-27	7	2	2007-12-03	103	8	2	2	1	-1.17373	23.2	124	-0.91	-1	-0.47	0	0	0	12.2	0	0	0	0	0	0	0	0	0	2	1	3	2	6	2	16	2	2	1	28	3
2950068	2016-06-27	7	1	2007-03-26	111	9	2	1	2	-0.287771	21.6	130	-2.05	-0.64	-2.8	0	1	1	12.4	0	0	0	0	0	0	0	0	0	3	2	2	1	4	2	12	2	2	1	24	3
2950072	2016-06-27	7	2	2007-08-02	107	8	2	1	2	0.27366	19.9	121	-2.24	-1.81	-1.6	0	0	1	13	0	0	0	0	0	0	0	0	0	5	3	5	3	8	3	19	2	3	1	23	3
2950074	2016-06-28	7	2	2007-09-17	105	8	2	1	2	0.315376	21.9	125	-1.43	-0.99	-1.24	0	0	0	13.6	0	0	0	0	0	0	0	0	0	6	3	5	3	7	3	21	3	2	1	26	3
2950076	2016-06-27	7	1	2006-11-23	115	9	2	1	3		22.9	122	-1.82	-2.19	-0.56	1	0	0	13.3	0	0	0	0	0	0	0	0	0	6	3	3	2	4	2	16	2	3	1	25	3
2950078	2016-06-27	7	2	2006-11-24	115	9	2	1	2		27	127.5	-0.69	-1.36	0.11	0	0	0	13.5	0	0	0	0	0	0	0	0	0	5	3	5	3	7	3	18	2	4	2	23	3
2950082	2016-06-27	7	2	2007-06-22	108	9	2	1	2	-1.17373	27.1	124	-0.24	-1.39	0.72	0	0	0	13.5	0	0	0	0	0	0	0	0	0	0	1	2	1	5	2	10	1	3	1	23	3
2950083	2016-06-28	7	2	2006-11-28	115	9	2	1	1	-1.93246	24.6	134	-1.29	-0.33	-1.69	0	0	0	12.6	0	0	0	0	0	0	0	0	0	5	3	2	1	6	2	15	2	2	1	24	3
2950088	2016-06-27	7	1	2005-02-16	136	11	2	1	2	0.510426	20.4	124		-3.07	-2.88	1	1		13.1	0	0	0	0	0	0	0	0	0	2	1	0	1	3	1	12	2	4	2	26	3
2950090	2016-06-27	7	1	2006-07-31	119	9	2	1	2		44.6	129	2.01	-1.32	3.19	0	0	0	14.8	0	0	0	0	0	0	0	0	0	4	2	4	2	6	2	22	3	5	2	27	3
2950091	2016-06-28	7	2	2006-11-24	115	9	2	2	1		26	138	-0.93	0.31	-1.73	0	0	0	11.4	1	1	0	0	0	0	0	0	0	5	3	2	1	3	1	12	2	1	1	23	3
2953005	2016-06-27	40	2	2007-10-12	105	8	1	1	2	0.975748	23.7	137	-0.9	1	-2.4	0	1	0	13.2	0	0	0	0	0	0	0	0	0	4	2	3	2	4	2	16	2	5	2	25	3
2953010	2016-06-28	40	2	2006-10-01	117	9	1	1	2		22.8	127	-1.94	-1.59	-1.41	0	0	0	13.6	0	0	0	0	0	0	0	0	0	2	1	0	1	2	1	7	1	6	3	17	2
2953013	2016-06-28	40	2	2006-09-03	118	9	1	1	2	-1.17373	20.5	119	-2.78	-2.93	-1.19	1	0	1	12	0	0	0	0	0	0	0	0	0	5	3	4	2	7	3	21	3	7	3	28	3
2953017	2016-06-28	40	1	2007-01-06	114	9	1	1	2	1.06351	22.2	120	-2	-2.45	-0.52	1	0	1	11.4	1	1	0	0	0	0	0	0	0	4	2	6	3	6	2	22	3	7	3	26	3
2953019	2016-06-29	40	1	2005-10-01	129	10	1	1	2	1.8617	25.5	129.5		-1.84	-1	0	0		12.8	0	0	0	0	0	0	0	0	0	2	1	2	1	5	2	17	2	4	2	20	3
2953021	2016-06-28	40	2	2006-12-26	114	9	1	1	1		20	120	-2.68	-2.48	-1.52	1	0	1	13.6	0	0	0	0	0	0	0	0	0	3	2	1	1	4	2	15	2	5	2	25	3
2953024	2016-06-28	40	2	2007-04-16	110	9	1	2	3		22.5	126	-1.57	-1.22	-1.23	0	0	0	11.7	0	0	0	0	0	0	0	0	0	1	1	1	1	1	1	6	1	1	1	25	3
2953025	2016-06-28	40	1	2007-09-03	106	8	1	1	2		19.1	118	-2.76	-2.3	-1.75	1	0	1	13.6	0	0	3000	1	0	0	0	0	1	1	1	3	2	4	2	15	2	2	1	26	3
2953027	2016-06-29	40	2	2007-05-24	109	9	1	1	2	-1.17373	25.2	126.5	-0.76	-1.06	-0.21	0	0	0	11.7	0	0	0	0	0	0	0	0	0	3	2	1	1	3	1	11	2	4	2	27	3
2953028	2016-06-27	40	2	2007-05-08	110	9	1	1	2	-0.57058	23.5	120.5	-1.28	-2.11	0	1	0	0	12.7	0	0	0	0	0	0	0	0	0	6	3	4	2	6	2	21	3	7	3	27	3
2953030	2016-06-28	40	1	2006-08-12	119	9	1	1	1	0.934031	27.6	127	-0.72	-1.63	0.39	0	0	0	12.2	0	0	0	0	0	0	0	0	0	3	2	4	2	5	2	20	3	5	2	25	3
2953033	2016-06-28	40	1	2007-01-15	113	9	1	9	2	-0.287771	29.3	127.5	0	-1.18	0.95	0	0	0	12.5	0	0	0	0	0	0	0	0	0	6	3	4	2	6	2	20	3	7	3	23	3
2953035	2016-06-28	40	1	2006-08-28	118	9	1	1	2	-0.57058	27.7	140	-0.64	0.49	-1.6	0	0	0	13.2	0	0	0	0	0	0	0	0	0	5	3	5	3	4	2	22	3	7	3	24	3
2953036	2016-06-29	40	2	2007-06-24	108	9	1	1	2	1.60134	24.2	126.5	-0.96	-0.98	-0.55	0	0	0	12.9	0	0	0	0	0	0	0	0	0	3	2	3	2	4	2	16	2	6	3	21	3
2953039	2016-06-28	40	1	2006-03-08	124	10	1	1	2	-1.17373	21	127		-1.93	-2.82	0	1		12.4	0	0	0	0	0	0	0	0	0	1	1	1	1	3	1	9	1	7	3	23	3
2953043	2016-06-28	40	2	2006-11-28	115	9	1	1	1		24.1	127.5	-1.43	-1.36	-0.89	0	0	0	12.5	0	0	0	0	0	0	0	0	0	4	2	1	1	-1	1	10	1	7	3	26	3
2953048	2016-06-27	40	2	2007-09-07	106	8	1	1	2	-1.17373	20.8	122	-1.85	-1.57	-1.29	0	0	0	14.2	0	0	0	0	0	0	0	0	0	4	2	5	3	8	3	24	3	7	3	28	3
2953049	2016-06-27	40	2	2007-07-22	107	8	1	1	2		19.9	125	-2.24	-1.15	-2.34	0	1	1	13.2	0	0	0	0	0	0	0	0	0	6	3	3	2	7	3	21	3	6	3	28	3
2953052	2016-06-28	40	1	2007-02-28	112	9	1	1	2	-0.57058	28.7	132	-0.08	-0.38	0.18	0	0	0	14.4	0	0	0	0	0	0	0	0	0	3	2	5	3	6	2	22	3	5	2	23	3
2953056	2016-06-27	40	1	2006-10-07	117	9	1	1	2	0.177551	34.4	139	0.75	0.4	0.77	0	0	0	14.7	0	0	0	0	0	0	0	0	0	5	3	5	3	6	2	24	3	6	3	24	3
2953060	2016-06-28	40	2	2007-08-26	106	8	1	1	2	0.27366	40.8	137	2.09	0.91	2.1	0	0	0	12.8	0	0	0	0	0	0	0	0	0	4	2	4	2	7	3	21	3	6	3	28	3
2953063	2016-06-28	40	2	2007-04-30	110	9	1	1	1	-1.93246	32.4	126.5	0.68	-1.14	1.61	0	0	0	14.1	0	0	0	0	0	0	0	0	0	4	2	6	3	6	2	24	3	6	3	28	3
2953067	2016-06-28	40	1	2007-04-09	111	9	1	1	2	0.975748	29	136	0.04	0.35	-0.29	0	0	0	13.01	0	0	0	0	0	0	0	0	0	4	2	5	3	6	2	24	3	5	2	26	3
2953071	2016-06-29	40	1	2005-04-14	135	11	1	1	2	1.60134	23.8	129		-2.28	-1.87	1	0		13.5	0	0	0	0	0	0	0	0	0	-1	1	4	2	3	1	9	1	3	1	21	3
2960002	2016-06-20	33	2	2007-02-02	113	9	2	2	2	-0.425597	21.8	126	-1.99	-1.45	-1.62	0	0	0	12.9	0	0	0	0	0	0	0	0	0	4	2	3	2	2	1	14	2	5	2	20	3
2960003	2016-06-20	33	2	2006-09-28	117	9	2	1	2	0.185901	27.1	133	-0.79	-0.65	-0.63	0	0	0	12.3	0	0	0	0	0	0	0	0	0	0	1	1	1	1	1	7	1	2	1	22	3
2960005	2016-06-20	33	1	2006-03-02	124	10	2	1	2	1.8617	24.4	125		-2.24	-0.6	1	0		12.6	0	0	0	0	0	0	0	0	0	-1	1	-1	1	3	1	5	1	4	2	20	3
2960007	2016-06-20	33	1	2006-09-16	117	9	2	1	2	0.177551	23.5	120	-1.74	-2.62	-0.01	1	0	0	12.8	0	0	0	0	0	0	0	0	0	5	3	4	2	4	2	16	2	7	3	22	3
2960009	2016-06-20	33	1	2005-02-16	136	11	2	1	2	5.8221	21.6	127		-2.63	-2.75	1	1		12	0	0	0	0	0	0	0	0	0	0	1	3	2	1	1	10	1	3	1	27	3
2960010	2016-06-20	33	2	2007-04-26	110	9	2	1	2	0.510426	22.6	127	-1.54	-1.06	-1.34	0	0	0	12.6	0	0	0	0	0	0	0	0	0	1	1	1	1	1	1	6	1	2	1	26	3
2960012	2016-06-20	33	2	2007-10-22	104	8	2	2	2	1.8617	18.5	117.5	-2.57	-2.16	-1.7	1	0	1	12.4	0	0	0	0	0	0	0	0	0	-1	1	2	1	2	1	6	1	4	2	23	3
2960017	2016-06-20	33	1	2007-09-02	106	8	2	1	1		23.9	119	-1.01	-2.13	0.52	1	0	0	10.6	1	1	0	0	0	0	0	0	0	1	1	0	1	1	1	2	1	0	1	12	2
2960020	2016-06-20	33	2	2006-03-25	123	10	2	1	2	-0.386129	27.2	139		-0.19	-1.6	0	0		11	1	1	0	0	92	1	0	0	1	4	2	1	1	4	2	15	2	6	3	25	3
2960022	2016-06-21	33	2	2007-08-04	107	8	2	1	2	0.934031	24.8	132	-0.73	0	-1.12	0	0	0	12.3	0	0	0	0	0	0	0	0	0	1	1	0	1	2	1	6	1	3	1	25	3
2960025	2016-06-20	33	2	2007-08-28	106	8	2	2	1	1.8617	25.2	134	-0.57	0.41	-1.24	0	0	0	12.8	0	0	0	0	0	0	0	0	0	1	1	2	1	2	1	11	2	4	2	22	3
2960026	2016-06-20	33	1	2006-12-08	114	9	2	1	2	0.510426	30.3	132	0.15	-0.51	0.63	0	0	0	13	0	0	0	0	0	0	0	0	0	1	1	1	1	1	1	6	1	5	2	24	3
2960027	2016-06-20	33	2	2006-12-19	114	9	2	2	2	1.8617	13.7	111	-4.96	-3.92	-4.04	1	1	1	13.3	0	0	0	0	0	0	0	0	0	1	1	1	1	1	1	4	1	4	2	16	2
2960031	2016-06-20	33	2	2006-07-23	119	9	2	2	2	1.25856	23.4	126	-1.89	-1.9	-1.04	0	0	0	13.3	0	0	0	0	0	0	0	0	0	2	1	-1	1	1	1	5	1	6	3	6	1
2960033	2016-06-21	33	1	2004-01-01	150	12	2	1	2	1.46351	30.4	135.5		-2.33	-0.7	1	0		14.1	0	0	0	0	0	0	0	0	0	5	3	2	1	3	1	14	2	7	3	23	3
2960034	2016-06-20	33	1	2006-09-12	117	9	2	1	2	-1.93246	40.9	133	1.69	-0.55	2.51	0	0	0	14.9	0	0	0	0	0	0	0	0	0	0	1	2	1	3	1	6	1	1	1	27	3
2960040	2016-06-20	33	2	2006-10-31	116	9	2	1	2	0.27366	25.2	134	-1.2	-0.41	-1.46	0	0	0	13.4	0	0	0	0	0	0	0	0	0	5	3	1	1	6	2	16	2	3	1	24	3
3002005	2016-07-11	9	2	2007-07-06	108	9	1	1	2	-1.17373	23.9	124	-1.04	-1.39	-0.3	0	0	0	14.7	0	0	0	0	0	0	0	0	0	1	1	1	1	4	2	12	2	5	2	27	3
3002008	2016-07-11	9	2	2006-11-13	116	9	1	1	2	-1.17373	39.7	146	1.41	1.5	0.94	0	0	0	12.3	0	0	0	0	0	0	0	0	0	5	3	1	1	5	2	15	2	5	2	25	3
3002017	2016-07-11	9	1	2007-09-07	106	8	1	1	2	-0.00914871	24.2	127.5	-0.92	-0.7	-0.76	0	0	0	14.4	0	0	0	0	0	0	0	0	0	3	2	3	2	6	2	15	2	1	1	15	2
3002025	2016-07-11	9	2	2006-06-26	121	10	1	1	2	0.227617	25.7	129		-1.58	-0.65	0	0		13.7	0	0	32692	1	0	0	0	0	1	3	2	0	1	2	1	10	1	7	3	19	2
3002026	2016-07-14	9	2	2007-04-05	111	9	1	1	1		20.5	120	-2.29	-2.27	-1.2	1	0	1	12.7	0	0	0	0	72	1	0	0	1	0	1	1	1	1	1	5	1	3	1	25	3
3002028	2016-07-11	9	2	2006-07-22	120	9	1	1	1	0.975748	30.4	138	-0.28	-0.1	-0.33	0	0	0	12.9	0	0	0	0	0	0	0	0	0	2	1	2	1	3	1	10	1	4	2	26	3
3002029	2016-07-13	9	2	2007-01-13	114	9	1	1	1	-0.0197468	20.5	125	-2.5	-1.68	-2.15	0	1	1	13	0	0	30808	1	416	1	0	0	1	1	1	2	1	0	1	7	1	4	2	26	3
3002032	2016-07-12	9	2	2007-08-16	107	8	1	1	1		26.1	136	-0.41	0.66	-1.21	0	0	0	12.9	0	0	10592	1	24	1	0	0	1	3	2	2	1	0	1	8	1	4	2	25	3
3002034	2016-07-11	9	1	2007-03-25	112	9	1	1	2	1.81999	23.3	120	-1.53	-2.33	0.01	1	0	0	11.7	0	0	912	1	116	1	0	0	1	0	1	1	1	3	1	11	2	6	3	24	3
3002036	2016-07-11	9	2	2006-11-27	115	9	1	1	1	-0.375531	30.7	126.5	0.08	-1.52	1.16	0	0	0	13.4	0	0	528	1	0	0	0	0	1	6	3	1	1	5	2	18	2	3	1	28	3
3002037	2016-07-11	9	1	2007-01-12	114	9	1	1	2	0.227617	25	131	-1.13	-0.68	-1.15	0	0	0	13.5	0	0	0	0	0	0	0	0	0	4	2	-1	1	-1	1	10	1	6	3	27	3
3002044	2016-07-11	9	2	2007-05-02	110	9	1	1	2	1.62494	23.9	120	-1.16	-2.19	0.21	1	0	0	13.3	0	0	1568	1	0	0	0	0	1	6	3	1	1	4	2	18	2	5	2	23	3
3002045	2016-07-13	9	1	2006-10-26	117	9	1	1	2	0.975748	29	136	-0.29	-0.08	-0.41	0	0	0	12.6	0	0	0	0	0	0	0	0	0	2	1	4	2	2	1	16	2	6	3	28	3
3002047	2016-07-11	9	1	2007-06-17	109	9	1	1	2	1.06351	23.1	124	-1.43	-1.49	-0.71	0	0	0	13.7	0	0	0	0	0	0	0	0	0	0	1	0	1	1	1	5	1	5	2	26	3
3002048	2016-07-14	9	2	2006-12-13	115	9	1	1	2	0.510426	33.6	129	0.59	-1.12	1.48	0	0	0	12.5	0	0	0	0	0	0	0	0	0	1	1	1	1	4	2	12	2	5	2	23	3
3002054	2016-07-11	9	2	2007-05-08	110	9	1	1	1	-0.287771	23.3	125.5	-1.33	-1.3	-0.8	0	0	0	13.6	0	0	0	0	0	0	0	0	0	0	1	2	1	4	2	12	2	4	2	28	3
3002059	2016-07-11	9	2	2006-10-12	117	9	1	2	2	-0.57058	24.3	125	-1.5	-1.91	-0.49	0	0	0	14	0	0	0	0	0	0	0	0	0	4	2	3	2	3	1	15	2	5	2	24	3
3002060	2016-07-13	9	2	2007-06-15	109	9	1	1	2	-0.375531	24.2	128	-1.02	-0.81	-0.8	0	0	0	12.5	0	0	0	0	0	0	0	0	0	2	1	1	1	1	1	9	1	3	1	26	3
3002061	2016-07-14	9	1	2007-04-09	111	9	1	1	2	-0.287771	23.7	126	-1.35	-1.29	-0.82	0	0	0	11.1	1	1	0	0	0	0	0	0	0	1	1	2	1	3	1	10	1	3	1	20	3
3002063	2016-07-11	9	2	2007-01-13	114	9	1	1	2	2.55746	25	123	-1.12	-2	0.09	1	0	0	13.9	0	0	0	0	160	1	0	0	1	1	1	1	1	5	2	12	2	5	2	24	3
3002068	2016-07-11	9	2	2006-11-25	116	9	1	1	2	-1.13426	29.7	132	-0.17	-0.72	0.29	0	0	0	15.9	0	0	0	0	0	0	0	0	0	4	2	4	2	7	3	18	2	5	2	27	3
3002069	2016-07-11	9	1	2006-12-10	115	9	1	1	1		23.5	128	-1.63	-1.22	-1.36	0	0	0	12.1	0	0	3652	1	0	0	0	0	1	0	1	0	1	0	1	0	1	3	1	10	1
3002071	2016-07-11	9	2	2006-12-30	114	9	1	1	1	-0.57058	32.4	133	0.45	-0.41	0.87	0	0	0	12.8	0	0	0	0	0	0	0	0	0	2	1	1	1	1	1	12	2	5	2	26	3
3002072	2016-07-11	9	1	2007-04-19	111	9	1	1	3	-1.93246	44.2	135	2.41	0.18	2.91	0	0	0	13.6	0	0	0	0	0	0	0	0	0	1	1	1	1	2	1	8	1	4	2	20	3
3002081	2016-07-11	9	2	2006-10-30	116	9	1	1	2	-1.17373	36.6	131.5	1	-0.8	1.74	0	0	0	13.4	0	0	0	0	0	0	0	0	0	4	2	4	2	8	3	20	3	4	2	28	3
3002086	2016-07-13	9	2	2007-08-10	107	8	1	1	1	-1.17373	48.4	136.5	2.82	0.74	2.93	0	0	0	12.5	0	0	0	0	0	0	0	0	0	5	3	0	1	4	2	13	2	4	2	28	3
3002087	2016-07-12	9	1	2007-03-28	112	9	1	1	1	0.975748	36.1	137	1.3	0.44	1.47	0	0	0	13.3	0	0	0	0	0	0	0	0	0	2	1	4	2	3	1	14	2	3	1	27	3
3002088	2016-07-11	9	2	2006-11-27	115	9	1	1	2	-1.17373	38.1	135	1.26	-0.17	1.69	0	0	0	13.2	0	0	0	0	0	0	0	0	0	3	2	1	1	2	1	13	2	6	3	25	3
3002089	2016-07-14	9	2	2007-03-31	112	9	1	1	2	-0.375531	21.9	123	-1.89	-1.86	-1.06	0	0	0	12.9	0	0	5360	1	56	1	0	0	1	2	1	4	2	2	1	13	2	3	1	25	3
3002092	2016-07-11	9	1	2007-02-17	113	9	1	1	1	-0.375531	22.4	128	-1.88	-1.09	-1.92	0	0	0	13	0	0	0	0	0	0	0	0	0	4	2	4	2	8	3	20	3	4	2	25	3
3002096	2016-07-13	9	2	2007-08-09	107	8	1	1	3	-1.37102	23.1	116	-1.2	-2.63	0.54	1	0	0	11.4	1	1	0	0	0	0	0	0	0	2	1	0	1	6	2	11	2	3	1	28	3
3002109	2016-07-11	9	1	2006-08-12	119	9	1	1	2	0.3726	26.6	132.5	-0.97	-0.76	-0.81	0	0	0	13.4	0	0	0	0	0	0	0	0	0	4	2	4	2	5	2	18	2	4	2	28	3
3002113	2016-07-11	9	1	2007-08-11	107	8	1	1	2		23.5	127	-1.19	-0.86	-1.03	0	0	0	14.8	0	0	0	0	296	1	0	0	1	0	1	1	1	-2	1	4	1	5	2	22	3
3002114	2016-07-11	9	2	2006-06-23	121	10	1	1	2	-1.32931	49.9	143		0.6	2.36	0	0		13	0	0	0	0	0	0	0	0	0	4	2	1	1	6	2	17	2	5	2	28	3
3002115	2016-07-14	9	1	2007-05-21	110	9	1	2	2	-0.572828	20.8	120	-2.29	-2.21	-1.18	1	0	1	12.7	0	0	0	0	80	1	0	0	1	1	1	0	1	3	1	12	2	3	1	24	3
3002117	2016-07-14	9	1	2006-11-17	116	9	1	1	1	-0.375531	27.3	131	-0.63	-0.81	-0.24	0	0	0	11.5	0	0	0	0	0	0	0	0	0	3	2	2	1	2	1	14	2	4	2	28	3
3002121	2016-07-11	9	2	2006-11-01	116	9	1	2	2	-0.57058	30.8	122	0.04	-2.31	1.61	1	0	0	13.2	0	0	9104	1	152	1	0	0	1	4	2	2	1	6	2	18	2	6	3	20	3
3002122	2016-07-12	9	1	2007-05-16	110	9	1	1	2	-0.57058	24.7	133	-0.99	-0.07	-1.59	0	0	0	12.6	0	0	0	0	0	0	0	0	0	1	1	-1	1	1	1	7	1	6	3	26	3
3002136	2016-07-13	9	2	2006-09-06	118	9	1	2	2	-1.32931	25.2	125	-1.33	-1.98	-0.2	0	0	0	13.4	0	0	10088	1	0	0	0	0	1	1	1	2	1	4	2	13	2	6	3	23	3
3002144	2016-07-14	9	2	2004-11-21	140	11	1	1	2		25.5	128		-3.13	-1.1	1	0		13.1	0	0	0	0	1432	1	0	0	1	3	2	3	2	5	2	16	2	4	2	22	3
3002149	2016-07-11	9	1	2007-09-29	105	8	1	1	1	1.53718	31.5	131	0.89	-0.04	1.26	0	0	0	14	0	0	0	0	0	0	0	0	0	1	1	1	1	1	1	10	1	6	3	27	3
3002160	2016-07-12	9	2	2007-04-14	111	9	1	1	1	1.11357	25.7	125.5	-0.76	-1.38	0.05	0	0	0	11.8	0	0	0	0	0	0	0	0	0	3	2	1	1	3	1	15	2	6	3	19	2
3002161	2016-07-11	9	2	2007-06-30	108	9	1	9	1		32.3	124.5	0.78	-1.31	1.82	0	0	0	13.4	0	0	0	0	0	0	0	0	0	1	1	4	2	7	3	18	2	4	2	27	3
3002162	2016-07-13	9	1	2006-02-18	125	10	1	1	2	-0.287771	27.3	133		-1.07	-0.75	0	0		13.4	0	0	192	1	0	0	0	0	1	5	3	0	1	6	2	20	3	6	3	28	3
3002165	2016-07-13	9	1	2006-11-01	116	9	1	2	2	1.06351	28.9	130	-0.26	-0.97	0.44	0	0	0	12.8	0	0	720	1	0	0	0	0	1	0	1	1	1	0	1	5	1	4	2	25	3
3002168	2016-07-11	9	1	2006-12-16	115	9	1	1	1	-1.17373	24.3	122	-1.39	-2.19	0.04	1	0	0	12.2	0	0	0	0	0	0	0	0	0	2	1	1	1	1	1	10	1	5	2	28	3
3002169	2016-07-14	9	1	2007-02-26	113	9	1	1	2	-0.287771	23.8	125	-1.43	-1.58	-0.63	0	0	0	12.9	0	0	0	0	0	0	0	0	0	5	3	2	1	5	2	19	2	6	3	26	3
3002172	2016-07-11	9	2	2007-08-06	107	8	1	1	1	-0.375531	24.1	127	-0.92	-0.82	-0.64	0	0	0	12.3	0	0	0	0	0	0	0	0	0	3	2	0	1	4	2	12	2	5	2	24	3
3002174	2016-07-11	9	1	2006-10-19	117	9	1	1	2	1.8617	23.4	118	-1.77	-2.94	0.27	1	0	0	13.1	0	0	0	0	0	0	0	0	0	4	2	3	2	5	2	21	3	4	2	24	3
3002181	2016-07-14	9	1	2007-10-28	105	8	1	1	2	-1.93246	26.9	132	-0.13	0.13	-0.35	0	0	0	13.3	0	0	28344	1	56	1	0	0	1	0	1	1	1	1	1	10	1	4	2	27	3
3002183	2016-07-11	9	2	2007-04-02	111	9	1	1	1	-0.425597	28.8	125	-0.06	-1.46	0.98	0	0	0	12	0	0	0	0	0	0	0	0	0	4	2	0	1	5	2	13	2	6	3	22	3
3002184	2016-07-11	9	2	2007-01-26	114	9	1	1	2	-0.57058	25	131	-1.12	-0.73	-1.04	0	0	0	14.2	0	0	0	0	0	0	0	0	0	4	2	1	1	3	1	12	2	6	3	26	3
3002190	2016-07-11	9	2	2007-03-05	112	9	1	1	2	1.25856	21.9	123.5	-1.89	-1.77	-1.14	0	0	0	13.1	0	0	0	0	76	1	0	0	1	1	1	1	1	0	1	2	1	5	2	25	3
3002191	2016-07-11	9	2	2007-10-28	104	8	1	1	1		19.7	121	-2.11	-1.58	-1.65	0	0	1	12.6	0	0	10588	1	0	0	0	0	1	1	1	1	1	2	1	8	1	2	1	25	3
3002199	2016-07-14	9	2	2007-02-27	113	9	1	1	2	-1.17373	32.8	134	0.57	-0.17	0.87	0	0	0	13.3	0	0	0	0	0	0	0	0	0	4	2	1	1	2	1	12	2	7	3	28	3
3002205	2016-07-13	9	1	2007-04-16	111	9	1	1	2	0.478614	29.5	128	0.15	-0.96	0.98	0	0	0	13.2	0	0	0	0	0	0	0	0	0	2	1	-1	1	1	1	9	1	6	3	16	2
3002208	2016-07-13	9	2	2006-10-01	117	9	1	1	1	-0.375531	32.1	140	0.22	0.46	-0.05	0	0	0	12.9	0	0	0	0	0	0	0	0	0	5	3	3	2	2	1	14	2	5	2	28	3
3002210	2016-07-14	9	2	2007-09-24	106	8	1	1	2	2.22874	19.9	120	-2.17	-1.9	-1.4	0	0	1	10.7	1	1	0	0	0	0	0	0	0	2	1	1	1	0	1	4	1	1	1	17	2
3002217	2016-07-12	9	2	2006-01-11	126	10	1	9	2		30.1	140		-0.27	-0.83	0	0		12.8	0	0	0	0	0	0	0	0	0	2	1	4	2	5	2	16	2	4	2	23	3
3002229	2016-07-12	9	2	2004-02-19	149	12	1	1	1	-1.93246	31.3	150		-0.52	-2.53	0	1		12.1	0	0	0	0	0	0	0	0	0	4	2	4	2	7	3	24	3	5	2	27	3
3002231	2016-07-13	9	1	2007-09-06	106	8	1	1	2	0.510426	20.2	123	-2.3	-1.46	-2.1	0	1	1	10.7	1	1	0	0	0	0	0	0	0	3	2	0	1	2	1	14	2	4	2	24	3
3002235	2016-07-11	9	2	2007-08-12	107	8	1	1	2	1.46351	24.3	130	-0.87	-0.33	-1.02	0	0	0	13.4	0	0	0	0	1544	1	0	0	1	4	2	0	1	4	2	12	2	4	2	25	3
3002239	2016-07-11	9	2	2006-07-13	120	9	1	1	3		23.9	125	-1.82	-2.13	-0.71	1	0	0	14	0	0	40984	1	976	1	0	0	1	1	1	2	1	4	2	14	2	5	2	28	3
3002240	2016-07-11	9	1	2007-01-08	114	9	1	9	2	-0.425597	34.3	130	0.9	-0.84	1.8	0	0	0	14.4	0	0	0	0	0	0	0	0	0	4	2	1	1	3	1	15	2	4	2	28	3
3002242	2016-07-13	9	1	2007-09-17	106	8	1	1	1	-0.00914871	24.2	131	-0.92	-0.12	-1.4	0	0	0	13.2	0	0	0	0	0	0	0	0	0	4	2	2	1	1	1	14	2	4	2	20	3
3002246	2016-07-13	9	2	2007-09-11	106	8	1	1	2	0.510426	23.2	123	-1.11	-1.4	-0.38	0	0	0	12.9	0	0	0	0	0	0	0	0	0	3	2	3	2	6	2	18	2	6	3	26	3
3002256	2016-07-14	9	2	2007-04-22	111	9	1	2	1	1.25856	22.9	131	-1.52	-0.49	-1.89	0	0	0	15.2	0	0	0	0	0	0	0	0	0	6	3	1	1	3	1	18	2	6	3	28	3
3002260	2016-07-14	9	2	2007-08-26	107	8	1	1	2	-1.17373	23.4	119	-1.11	-2.14	0.24	1	0	0	13.2	0	0	0	0	0	0	0	0	0	5	3	4	2	6	2	20	3	5	2	26	3
3002261	2016-07-11	9	2	2005-09-16	130	10	1	1	1	-0.287771	27.8	136		-1.2	-1.14	0	0		13.9	0	0	0	0	0	0	0	0	0	4	2	3	2	8	3	22	3	4	2	15	2
3002263	2016-07-11	9	2	2007-01-19	114	9	1	1	1	-0.57058	29.3	132	-0.13	-0.57	0.23	0	0	0	14.8	0	0	0	0	0	0	0	0	0	5	3	1	1	5	2	14	2	6	3	27	3
3002264	2016-07-11	9	1	2007-09-11	106	8	1	1	2	-0.375531	21.7	122	-1.73	-1.63	-1	0	0	0	12.2	0	0	0	0	0	0	0	0	0	2	1	1	1	5	2	13	2	6	3	25	3
3002266	2016-07-11	9	2	2006-12-07	115	9	1	1	1	-0.425597	25.2	136.5	-1.13	0.07	-1.83	0	0	0	13.7	0	0	0	0	0	0	0	0	0	4	2	0	1	3	1	11	2	5	2	28	3
3002267	2016-07-12	9	1	2007-09-04	106	8	1	1	2	2.42313	24.6	124.5	-0.8	-1.21	-0.08	0	0	0	13.1	0	0	0	0	0	0	0	0	0	5	3	1	1	3	1	13	2	4	2	28	3
3002269	2016-07-14	9	2	2007-09-06	106	8	1	1	2	-0.57058	26.5	128	-0.26	-0.58	0.08	0	0	0	12.6	0	0	0	0	0	0	0	0	0	3	2	1	1	5	2	12	2	1	1	25	3
3002276	2016-07-12	9	2	2006-09-15	118	9	1	1	2	-0.57058	24.4	134.5	-1.54	-0.49	-1.94	0	0	0	14.4	0	0	0	0	0	0	0	0	0	5	3	4	2	8	3	21	3	5	2	28	3
3002280	2016-07-11	9	2	2007-01-22	114	9	1	1	1	1.25856	19.9	122	-2.72	-2.16	-1.94	1	0	1	14.2	0	0	0	0	0	0	0	0	0	4	2	2	1	5	2	16	2	7	3	28	3
3002283	2016-07-12	9	2	2006-10-19	117	9	1	1	1		27	129	-0.82	-1.28	-0.13	0	0	0	14.5	0	0	128	1	0	0	0	0	1	6	3	-2	1	1	1	13	2	3	1	28	3
3002288	2016-07-13	9	2	2007-10-08	105	8	1	2	1		20.4	119	-1.93	-1.99	-0.96	0	0	0	11.9	0	0	0	0	0	0	0	0	0	3	2	0	1	3	1	10	1	5	2	28	3
3002290	2016-07-11	9	1	2007-09-14	106	8	1	1	2	0.135834	25.5	132.5	-0.55	0.14	-1.05	0	0	0	13.7	0	0	0	0	0	0	0	0	0	5	3	1	1	2	1	11	2	5	2	28	3
3002291	2016-07-11	9	2	2007-06-05	109	9	1	1	2	0.460359	28.5	130	0	-0.49	0.36	0	0	0	12.2	0	0	0	0	0	0	0	0	0	6	3	2	1	6	2	19	2	3	1	25	3
3002294	2016-07-14	9	2	2007-06-21	109	9	1	1	1	-0.767877	32.3	123.5	0.72	-1.55	1.89	0	0	0	12.3	0	0	224	1	0	0	0	0	1	2	1	1	1	6	2	12	2	4	2	13	2
3002296	2016-07-12	9	2	2007-06-17	109	9	1	1	1	0.934031	21.6	125	-1.79	-1.3	-1.46	0	0	0	13.8	0	0	2184	1	0	0	0	0	1	4	2	2	1	0	1	8	1	1	1	27	3
3002304	2016-07-14	9	2	2005-02-02	137	11	1	1	2	-0.612296	24.9	130		-2.62	-1.54	1	0		12.4	0	0	0	0	0	0	0	0	0	0	1	3	2	5	2	10	1	3	1	28	3
3002306	2016-07-13	9	1	2006-09-03	118	9	1	1	1	1.8617	24.9	125	-1.38	-1.89	-0.26	0	0	0	11.9	0	0	14864	1	0	0	0	0	1	1	1	1	1	4	2	13	2	6	3	21	3
3002311	2016-07-13	9	2	2007-01-27	114	9	1	1	1	-0.375531	48.4	137.5	2.45	0.31	2.72	0	0	0	14.3	0	0	0	0	0	0	0	0	0	0	1	1	1	4	2	8	1	7	3	28	3
3002328	2016-07-12	9	2	2007-03-09	112	9	1	1	2	-1.17373	20.6	123.5	-2.33	-1.77	-1.78	0	0	1	13.2	0	0	0	0	0	0	0	0	0	1	1	1	1	1	1	10	1	5	2	28	3
3002337	2016-07-11	9	1	2007-02-23	113	9	1	1	2	-1.32931	26	132	-0.8	-0.45	-0.86	0	0	0	13.4	0	0	0	0	0	0	0	0	0	1	1	-1	1	1	1	6	1	1	1	22	3
3002341	2016-07-11	9	2	2007-10-23	105	8	1	1	1	-1.32931	35.4	131	1.44	0	1.82	0	0	0	11.8	0	0	0	0	0	0	0	0	0	3	2	3	2	1	1	13	2	5	2	25	3
3002342	2016-07-14	9	2	2006-01-20	126	10	1	1	1	-0.375531	22.9	124.5		-2.65	-1.19	1	0		12.7	0	0	9136	1	0	0	0	0	1	4	2	3	2	6	2	17	2	4	2	25	3
3002346	2016-07-12	9	2	2005-10-15	129	10	1	1	1	-0.375531	24.8	130		-2.03	-1.34	1	0		11.6	0	0	0	0	0	0	0	0	0	4	2	4	2	5	2	21	3	7	3	28	3
3002348	2016-07-11	9	2	2006-12-21	115	9	1	1	1	-1.17373	22.1	124	-2.03	-1.92	-1.19	0	0	1	14.2	0	0	0	0	36	1	0	0	1	4	2	1	1	7	3	19	2	5	2	27	3
3007001	2016-07-11	23	2	2007-10-15	105	8	1	1	1	0.975748	22.6	128.5	-1.22	-0.41	-1.49	0	0	0	11.1	1	1	4616	1	0	0	0	0	1	3	2	2	1	3	1	15	2	5	2	28	3
3007004	2016-07-12	23	2	2007-01-25	114	9	1	1	2	0.27366	34.7	129.5	0.83	-0.97	1.65	0	0	0	6.4	3	1	0	0	0	0	0	0	0	5	3	5	3	6	2	23	3	5	2	28	3
3007005	2016-07-11	23	2	2007-02-25	113	9	1	1	2	-0.612296	21.7	129	-2.02	-0.97	-2.2	0	1	1	12.1	0	0	0	0	0	0	0	0	0	2	1	2	1	4	2	12	2	4	2	27	3
3007006	2016-07-12	23	1	2007-05-19	110	9	1	1	2	0.315376	30.6	133.5	0.43	0.01	0.6	0	0	0	11.5	0	0	0	0	0	0	0	0	0	3	2	3	2	7	3	17	2	4	2	23	3
3007007	2016-07-11	23	2	2007-03-03	112	9	1	1	2	0.975748	25.4	134.5	-0.89	0	-1.37	0	0	0	12.7	0	0	0	0	0	0	0	0	0	4	2	5	3	4	2	21	3	5	2	26	3
3007014	2016-07-12	23	2	2007-10-08	105	8	1	1	2	-0.57058	30.1	132	0.56	0.17	0.63	0	0	0	12.1	0	0	0	0	0	0	0	0	0	2	1	1	1	3	1	14	2	5	2	24	3
3007015	2016-07-13	23	2	2007-01-24	114	9	1	1	1	1.10297	30	131.5	0.01	-0.65	0.47	0	0	0	13.6	0	0	0	0	0	0	0	0	0	3	2	1	1	5	2	16	2	6	3	17	2
3007018	2016-07-11	23	1	2007-06-18	109	9	1	1	1	0.354844	44.4	138.5	2.55	0.91	2.72	0	0	0	13.9	0	0	0	0	0	0	0	0	0	5	3	2	1	6	2	14	2	0	1	15	2
3007028	2016-07-12	23	2	2007-04-23	111	9	1	1	1		25.8	126.5	-0.73	-1.21	-0.05	0	0	0	12.7	0	0	0	0	152	1	0	0	1	3	2	1	1	3	1	14	2	7	3	26	3
3007035	2016-07-14	23	2	2006-10-11	117	9	1	1	2		22.4	120.5	-2.07	-2.62	-0.57	1	0	1	13.2	0	0	0	0	1976	1	0	0	1	1	1	2	1	2	1	10	1	3	1	27	3
3007036	2016-07-12	23	2	2007-02-08	113	9	1	1	1	-1.17373	23	119	-1.62	-2.57	-0.03	1	0	0	11.2	1	1	0	0	0	0	0	0	0	5	3	4	2	5	2	19	2	3	1	28	3
3007037	2016-07-11	23	1	2005-05-01	134	11	1	1	9		41.5	134.5		-1.41	2.07	0	0		13.9	0	0	12400	1	0	0	0	0	1	2	1	2	1	2	1	13	2	3	1	24	3
3007038	2016-07-11	23	2	2007-05-28	110	9	1	1	1	-0.375531	44.3	140	2.26	1.05	2.22	0	0	0	12.1	0	0	0	0	0	0	0	0	0	2	1	1	1	5	2	11	2	5	2	22	3
3007039	2016-07-13	23	1	2006-12-23	115	9	1	1	1	-0.375531	27.8	127.5	-0.46	-1.3	0.46	0	0	0	11.4	1	1	0	0	0	0	0	0	0	3	2	4	2	6	2	21	3	4	2	28	3
3007043	2016-07-11	23	2	2006-12-29	114	9	1	1	2	-1.93246	34.5	138.5	0.79	0.47	0.74	0	0	0	13.2	0	0	0	0	0	0	0	0	0	2	1	1	1	4	2	11	2	1	1	28	3
3007045	2016-07-11	23	2	2007-05-16	110	9	1	1	2	2.42313	23.5	128.5	-1.28	-0.81	-1.18	0	0	0	9.6	2	1	2116	1	0	0	0	0	1	2	1	1	1	0	1	10	1	3	1	27	3
3007046	2016-07-11	23	2	2007-07-18	108	8	1	1	2	-0.425597	35.9	132	1.34	-0.08	1.75	0	0	0	11.6	0	0	0	0	0	0	0	0	0	5	3	3	2	5	2	18	2	6	3	19	2
3007049	2016-07-12	23	1	2007-07-28	108	8	1	1	2	-0.485069	30.4	124	0.5	-1.42	1.76	0	0	0	12.3	0	0	1672	1	0	0	0	0	1	0	1	3	2	6	2	17	2	4	2	16	2
3007057	2016-07-13	23	2	2007-08-07	107	8	1	1	2	-1.93246	38.4	140	1.74	1.32	1.47	0	0	0	12.1	0	0	0	0	0	0	0	0	0	0	1	2	1	7	3	13	2	2	1	21	3
3007059	2016-07-11	23	2	2007-10-22	105	8	1	1	3		22.1	131.5	-1.37	0.08	-2.26	0	1	0	10	1	1	0	0	0	0	0	0	0	2	1	2	1	4	2	15	2	6	3	25	3
3007061	2016-07-12	23	2	2006-05-23	122	10	1	1	2	3.51405	25.4	137		-0.42	-2	0	1		12.5	0	0	0	0	0	0	0	0	0	0	1	1	1	1	1	9	1	3	1	27	3
3007063	2016-07-13	23	2	2007-01-10	114	9	1	1	1	-0.298369	29.2	127	-0.15	-1.36	0.79	0	0	0	11.5	0	0	0	0	0	0	0	0	0	1	1	4	2	6	2	16	2	5	2	27	3
3007067	2016-07-11	23	2	2007-06-10	109	9	1	1	2	0.3726	23.4	127.5	-1.24	-0.9	-1.05	0	0	0	13.8	0	0	6584	1	0	0	0	0	1	4	2	2	1	6	2	17	2	4	2	25	3
3007068	2016-07-11	23	1	2007-06-09	109	9	1	1	2	3.30559	36.7	131	1.55	-0.33	2.26	0	0	0	13.4	0	0	0	0	0	0	0	0	0	3	2	2	1	3	1	11	2	3	1	27	3
3007069	2016-07-11	23	1	2007-08-09	107	8	1	1	2	-0.375531	30.7	126	0.62	-1.02	1.62	0	0	0	11.4	1	1	0	0	0	0	0	0	0	2	1	3	2	6	2	19	2	5	2	28	3
3007070	2016-07-12	23	2	2007-05-16	110	9	1	2	2		24.3	127	-1.06	-1.06	-0.63	0	0	0	10.7	1	1	0	0	0	0	0	0	0	1	1	4	2	7	3	16	2	6	3	28	3
3007073	2016-07-12	23	1	2006-09-05	118	9	1	2	1	5.67711	22.7	121.5	-2.06	-2.44	-0.63	1	0	1	12.1	0	0	96	1	16	1	0	0	1	2	1	-1	1	3	1	11	2	3	1	10	1
3007077	2016-07-11	23	1	2005-12-08	127	10	1	1	2	-1.37102	28.6	132		-1.34	-0.17	0	0		12.6	0	0	0	0	96	1	0	0	1	0	1	2	1	0	1	8	1	2	1	16	2
3007080	2016-07-12	23	2	2007-07-27	108	8	1	1	2		27.8	127	-0.09	-0.9	0.55	0	0	0	10.1	1	1	0	0	0	0	0	0	0	2	1	4	2	3	1	13	2	3	1	14	2
3007083	2016-07-11	23	1	2007-06-16	109	9	1	1	2	0.135834	27.1	126.5	-0.3	-1.08	0.49	0	0	0	14.5	0	0	0	0	0	0	0	0	0	3	2	3	2	6	2	18	2	4	2	21	3
3007090	2016-07-12	23	1	2007-08-11	107	8	1	1	1	-0.425597	22.7	124	-1.45	-1.36	-0.87	0	0	0	11.7	0	0	0	0	104	1	0	0	1	0	1	2	1	2	1	11	2	2	1	16	2
3007091	2016-07-13	23	2	2007-02-09	113	9	1	1	2	-0.57058	28.6	136	-0.22	0.16	-0.46	0	0	0	12.3	0	0	0	0	0	0	0	0	0	5	3	4	2	5	2	19	2	7	3	25	3
3007094	2016-07-12	23	2	2007-08-30	106	8	1	1	2	0.177551	20.9	118.5	-1.82	-2.14	-0.66	1	0	0	11.7	0	0	512	1	288	1	0	0	1	4	2	5	3	7	3	22	3	4	2	25	3
3007098	2016-07-11	23	1	2006-12-21	115	9	1	1	2	-0.375531	24.3	128.5	-1.39	-1.14	-1.06	0	0	0	11.4	1	1	0	0	0	0	0	0	0	4	2	3	2	5	2	18	2	4	2	25	3
3007099	2016-07-11	23	1	2007-05-09	110	9	1	1	2	-0.531112	27.8	129	-0.18	-0.73	0.35	0	0	0	12.6	0	0	0	0	0	0	0	0	0	5	3	3	2	7	3	21	3	6	3	26	3
3007102	2016-07-13	23	2	2006-12-14	115	9	1	1	2	-1.93246	23.3	123	-1.66	-2.08	-0.54	1	0	0	13.9	0	0	0	0	0	0	0	0	0	5	3	5	3	8	3	23	3	4	2	25	3
3007104	2016-07-12	23	2	2006-11-25	116	9	1	1	2		25.6	130.5	-1.1	-0.96	-0.78	0	0	0	14.1	0	0	0	0	0	0	0	0	0	6	3	5	3	6	2	23	3	5	2	23	3
3007106	2016-07-14	23	2	2007-09-10	106	8	1	1	2	-0.287771	19.8	125	-2.21	-1.07	-2.38	0	1	1	13.4	0	0	0	0	0	0	0	0	0	-1	1	2	1	4	2	5	1	1	1	25	3
3007112	2016-07-13	23	2	2007-03-26	112	9	1	1	1	-1.13426	49.5	145.5	2.65	1.77	2.35	0	0	0	10.9	1	1	0	0	0	0	0	0	0	4	2	5	3	6	2	21	3	5	2	28	3
3007116	2016-07-12	23	2	2007-02-22	113	9	1	1	1	-0.386129	26.8	135.5	-0.62	0.08	-1	0	0	0	13.4	0	0	0	0	0	0	0	0	0	1	1	-1	1	2	1	7	1	6	3	27	3
3007118	2016-07-12	23	1	2007-02-07	113	9	1	1	2	-0.375531	38.1	135	1.54	0.04	2.02	0	0	0	12.9	0	0	0	0	0	0	0	0	0	0	1	3	2	6	2	16	2	4	2	27	3
3007119	2016-07-14	23	1	2007-02-15	113	9	1	1	2	-0.375531	26.1	137.5	-0.77	0.45	-1.79	0	0	0	14.6	0	0	0	0	0	0	0	0	0	3	2	3	2	5	2	17	2	3	1	27	3
3007130	2016-07-13	23	2	2006-12-11	115	9	1	1	2	-1.17373	22.9	123	-1.78	-2.08	-0.7	1	0	0	12.2	0	0	0	0	0	0	0	0	0	2	1	3	2	6	2	17	2	5	2	28	3
3007132	2016-07-11	23	1	2007-04-13	111	9	1	1	2	-1.93246	21.8	126.5	-1.98	-1.21	-1.92	0	0	0	11.7	0	0	0	0	0	0	0	0	0	5	3	4	2	5	2	20	3	4	2	20	3
3007133	2016-07-11	23	2	2007-02-08	113	9	1	1	2		18.4	116	-3.22	-3.05	-1.67	1	0	1	11.5	0	0	0	0	0	0	0	0	0	0	1	0	1	3	1	9	1	4	2	25	3
3007135	2016-07-12	23	1	2006-05-26	122	10	1	1	2		40	139		0.06	1.75	0	0		13.4	0	0	0	0	0	0	0	0	0	4	2	-1	1	4	2	12	2	6	3	24	3
3007138	2016-07-11	23	1	2000-03-30	195	16	1	1	2	1.11357	48.6	166		-0.98	-1.4	0	0		16.8	0	0	0	0	96	1	0	0	1	5	3	3	2	7	3	20	3	6	3	21	3
3007139	2016-07-11	23	2	2006-11-13	116	9	1	1	2	0.510426	24.7	130	-1.33	-1.04	-1.05	0	0	0	12.5	0	0	0	0	0	0	0	0	0	5	3	3	2	6	2	21	3	5	2	28	3
3007142	2016-07-11	23	1	2007-03-15	112	9	1	1	2	-0.425597	31.8	131.5	0.56	-0.46	1.13	0	0	0	12.8	0	0	0	0	0	0	0	0	0	3	2	4	2	5	2	20	3	4	2	26	3
3007146	2016-07-13	23	2	2003-04-08	159	13	1	1	2	0.460359	42.1	132.5		-3.58	1.49	1	0		12	0	0	270	1	0	0	0	0	1	5	3	0	1	6	2	16	2	3	1	24	3
3007148	2016-07-11	23	1	2003-08-03	155	12	1	1	2	1.8617	34.9	149.5		-0.8	-1.46	0	0		12.9	0	0	0	0	176	1	0	0	1	3	2	0	1	0	1	9	1	1	1	22	3
3007149	2016-07-14	23	2	2006-12-09	115	9	1	1	2	0.3726	22.9	132	-1.78	-0.65	-2.15	0	1	0	12.2	0	0	568	1	0	0	0	0	1	0	1	0	1	0	1	4	1	4	2	28	3
3007151	2016-07-11	23	1	2007-01-20	114	9	1	1	2		37.2	138.5	1.35	0.54	1.49	0	0	0	12.9	0	0	0	0	0	0	0	0	0	-1	1	1	1	2	1	6	1	6	3	25	3
3007153	2016-07-14	23	2	2007-09-16	106	8	1	1	2	0.975748	20	121	-2.13	-1.73	-1.53	0	0	1	12.4	0	0	412	1	0	0	0	0	1	4	2	1	1	7	3	18	2	3	1	24	3
3007155	2016-07-11	23	1	2007-03-10	112	9	1	1	2		27.1	134.5	-0.46	0.03	-0.8	0	0	0	14	0	0	0	0	0	0	0	0	0	1	1	0	1	4	2	9	1	0	1	19	2
3007159	2016-07-11	23	2	2007-05-01	110	9	1	1	2	0.510426	18.5	123	-2.99	-1.71	-2.91	0	1	1	12.5	0	0	12120	1	0	0	0	0	1	3	2	1	1	5	2	12	2	5	2	20	3
3007160	2016-07-13	23	1	2007-01-08	114	9	1	1	1	-1.17373	21.3	117	-2.33	-2.94	-0.43	1	0	1	12.1	0	0	0	0	0	0	0	0	0	-1	1	0	1	2	1	7	1	6	3	25	3
3007161	2016-07-12	23	2	2006-11-30	115	9	1	1	1	-1.18433	34.9	135	0.8	-0.17	1.15	0	0	0	13.8	0	0	0	0	0	0	0	0	0	4	2	4	2	5	2	21	3	4	2	25	3
3007170	2016-07-12	23	2	2006-05-19	122	10	1	1	2	0.975748	33.3	137.5		-0.34	0.41	0	0		11.7	0	0	7904	1	168	1	0	0	1	4	2	1	1	4	2	17	2	6	3	27	3
3015002	2016-07-21	13	2	2007-05-03	111	9	1	1	2	-0.57058	33.9	129	0.87	-0.81	1.62	0	0	0	12.1	0	0	0	0	0	0	0	0	0	2	1	2	1	4	2	12	2	5	2	27	3
3015003	2016-07-18	13	2	2007-05-28	110	9	1	2	2	-0.57058	20.1	120	-2.37	-2.19	-1.38	1	0	1	11.9	0	0	0	0	88	1	0	0	1	1	1	2	1	3	1	10	1	5	2	28	3
3015008	2016-07-21	13	2	2007-05-01	111	9	1	1	2	-1.17373	26.9	131	-0.47	-0.49	-0.29	0	0	0	12.8	0	0	0	0	16	1	0	0	1	2	1	3	2	5	2	14	2	6	3	23	3
3015015	2016-07-18	13	1	2007-01-01	115	9	1	1	1		23.6	130	-1.6	-0.9	-1.68	0	0	0	13.2	0	0	0	0	0	0	0	0	0	4	2	3	2	5	2	16	2	6	3	28	3
3015021	2016-07-19	13	1	2006-11-10	116	9	1	1	2	-0.375531	23.1	123	-1.81	-2.09	-0.67	1	0	0	11.9	0	0	0	0	0	0	0	0	0	1	1	2	1	3	1	15	2	7	3	26	3
3015022	2016-07-18	13	1	2007-08-22	107	8	1	1	1	0.975748	31.3	133	0.74	0.15	0.92	0	0	0	12.3	0	0	0	0	0	0	0	0	0	6	3	4	2	7	3	20	3	1	1	21	3
3015026	2016-07-21	13	1	2007-05-23	110	9	1	9	1		38.8	138	1.8	0.75	1.92	0	0	0	11.9	0	0	0	0	0	0	0	0	0	2	1	1	1	2	1	8	1	2	1	18	2
3015029	2016-07-19	13	1	2007-07-24	108	8	1	1	1		28.1	140.5	0	1.32	-1.32	0	0	0	12.8	0	0	0	0	0	0	0	0	0	0	1	1	1	4	2	10	1	4	2	28	3
3015036	2016-07-21	13	2	2007-05-15	110	9	1	1	2		20.4	124	-2.26	-1.54	-1.93	0	0	1	12.1	0	0	0	0	0	0	0	0	0	4	2	2	1	5	2	14	2	4	2	23	3
3015037	2016-07-19	13	2	2007-10-14	105	8	1	1	2	2.42313	17.5	118	-3.06	-2.15	-2.46	1	1	1	14.2	0	0	0	0	0	0	0	0	0	0	1	1	1	1	1	6	1	5	2	19	2
3015044	2016-07-18	13	2	2007-04-04	112	9	1	1	2	-1.17373	23.2	127	-1.49	-1.21	-1.12	0	0	0	12.1	0	0	0	0	0	0	0	0	0	1	1	1	1	1	1	7	1	4	2	26	3
3015057	2016-07-18	13	1	2007-10-10	105	8	1	1	2	0.3726	22.4	122	-1.44	-1.56	-0.62	0	0	0	13	0	0	0	0	0	0	0	0	0	3	2	0	1	2	1	9	1	6	3	27	3
3015061	2016-07-21	13	1	2007-02-14	113	9	1	2	1	-1.37102	23.7	122	-1.46	-2.07	-0.17	1	0	0	12.2	0	0	0	0	0	0	0	0	0	2	1	2	1	6	2	14	2	6	3	20	3
3015067	2016-07-18	13	2	2006-09-13	118	9	1	1	2	0.185901	47.1	149	2.12	1.8	1.71	0	0	0	14.2	0	0	0	0	0	0	0	0	0	2	1	3	2	2	1	9	1	4	2	28	3
3015069	2016-07-20	13	2	2007-08-16	107	8	1	1	2	-0.57058	33.2	125	0.99	-1.15	1.95	0	0	0	12.9	0	0	0	0	0	0	0	0	0	5	3	1	1	4	2	14	2	4	2	21	3
3015070	2016-07-20	13	1	2007-05-17	110	9	1	2	1	3.39331	27.2	131	-0.33	-0.4	-0.16	0	0	0	12.2	0	0	0	0	0	0	0	0	0	4	2	3	2	7	3	18	2	3	1	20	3
3015071	2016-07-20	13	1	2007-02-22	113	9	1	1	1	-1.18433	42.5	143.5	2.1	1.42	1.94	0	0	0	12.7	0	0	0	0	0	0	0	0	0	1	1	1	1	1	1	7	1	4	2	25	3
3015072	2016-07-18	13	1	2006-12-24	115	9	1	1	3	-0.57058	23	128.5	-1.79	-1.14	-1.72	0	0	0	11	1	1	0	0	0	0	0	0	0	4	2	4	2	5	2	18	2	6	3	26	3
3015075	2016-07-18	13	2	2006-12-04	115	9	1	1	2	0.510426	38.8	140	1.35	0.63	1.36	0	0	0	13	0	0	0	0	0	0	0	0	0	4	2	1	1	5	2	12	2	7	3	25	3
3015083	2016-07-18	13	1	2007-06-08	109	9	1	9	2	-0.375531	23.8	128	-1.21	-0.83	-1.1	0	0	0	11.1	1	1	0	0	0	0	0	0	0	2	1	2	1	4	2	12	2	5	2	23	3
3015084	2016-07-18	13	1	2006-07-09	120	10	1	1	2	0.27366	20.7	128	-2.89	-1.53	-3.15	0	1	1	12.5	0	0	0	0	0	0	0	0	0	2	1	3	2	4	2	14	2	4	2	25	3
3015102	2016-07-20	13	2	2004-10-27	141	11	1	1	2	0.315376	20.6	124		-3.78	-2.68	1	1		11.6	0	0	0	0	1132	1	0	0	1	3	2	1	1	2	1	10	1	4	2	18	2
3015104	2016-07-18	13	2	2007-06-07	109	9	1	2	2		37.9	143	1.56	1.63	1.06	0	0	0	12.9	0	0	0	0	0	0	0	0	0	1	1	0	1	5	2	10	1	4	2	25	3
3015105	2016-07-18	13	2	2007-06-25	109	9	1	1	1	-1.93246	22.6	124	-1.48	-1.47	-0.84	0	0	0	13.6	0	0	0	0	0	0	0	0	0	1	1	3	2	4	2	15	2	5	2	28	3
3015109	2016-07-18	13	1	2007-06-30	109	9	1	1	2	0.27366	23.4	128	-1.33	-0.83	-1.3	0	0	0	11.6	0	0	0	0	0	0	0	0	0	5	3	2	1	6	2	17	2	6	3	26	3
3015114	2016-07-19	13	1	2006-12-14	115	9	1	1	2	-1.93246	25.2	131.5	-1.13	-0.66	-1.17	0	0	0	12.5	0	0	0	0	0	0	0	0	0	5	3	5	3	3	1	22	3	6	3	19	2
3015129	2016-07-18	13	2	2007-09-21	106	8	1	1	1	1.25856	21.4	118	-1.65	-2.23	-0.36	1	0	0	13.1	0	0	0	0	0	0	0	0	0	3	2	3	2	1	1	11	2	2	1	27	3
3015130	2016-07-18	13	2	2007-10-17	105	8	1	9	2		21.9	120	-1.43	-1.82	-0.44	0	0	0	11.8	0	0	0	0	72	1	0	0	1	4	2	4	2	6	2	18	2	5	2	22	3
3015142	2016-07-18	13	2	2007-05-02	111	9	1	1	2	1.11357	26.7	124.5	-0.52	-1.54	0.48	0	0	0	12.1	0	0	2688	1	0	0	0	0	1	1	1	1	1	7	3	13	2	3	1	22	3
3015146	2016-07-18	13	1	2006-02-02	126	10	1	1	2	0.934031	23.7	126.5		-2.12	-1.22	1	0		14.3	0	0	0	0	0	0	0	0	0	3	2	1	1	4	2	13	2	7	3	26	3
3015147	2016-07-21	13	2	2007-07-29	108	8	1	9	2	1.675	22.2	121	-1.53	-1.88	-0.53	0	0	0	13.3	0	0	0	0	0	0	0	0	0	1	1	3	2	3	1	11	2	4	2	26	3
3015153	2016-07-18	13	2	2006-01-21	126	10	1	1	2	0.217019	18.4	116		-3.95	-1.99	1	0		8.6	2	1	0	0	52	1	0	0	1	3	2	1	1	0	1	8	1	6	3	23	3
3015157	2016-07-18	13	2	2007-02-22	113	9	1	1	2	-0.287771	20.7	121	-2.36	-2.25	-1.32	1	0	1	11.7	0	0	0	0	332	1	0	0	1	4	2	2	1	3	1	14	2	4	2	21	3
3015159	2016-07-18	13	1	2005-08-31	131	10	1	1	2	-1.17373	27.6	136		-0.99	-1.26	0	0		12.7	0	0	0	0	0	0	0	0	0	4	2	3	2	3	1	14	2	7	3	28	3
3015160	2016-07-18	13	2	2007-10-26	105	8	1	1	1	-1.13426	23.9	127.5	-0.85	-0.58	-0.76	0	0	0	11.9	0	0	0	0	0	0	0	0	0	0	1	0	1	1	1	2	1	5	2	26	3
3015163	2016-07-21	13	1	2007-02-20	113	9	1	1	2		23.4	130	-1.55	-0.77	-1.75	0	0	0	12.7	0	0	0	0	0	0	0	0	0	2	1	1	1	4	2	12	2	6	3	22	3
3015169	2016-07-18	13	2	2006-12-30	115	9	1	1	2	-0.57058	42.7	133.5	1.82	-0.41	2.4	0	0	0	12.6	0	0	0	0	0	0	0	0	0	2	1	1	1	3	1	12	2	6	3	22	3
3015174	2016-07-18	13	1	2007-02-15	113	9	1	1	1	0.227617	25.3	132.5	-0.99	-0.36	-1.26	0	0	0	12.8	0	0	0	0	0	0	0	0	0	3	2	2	1	3	1	14	2	4	2	26	3
3015177	2016-07-18	13	2	2007-07-04	109	9	1	1	3	1.8617	23.6	125	-1.18	-1.3	-0.59	0	0	0	12.6	0	0	0	0	0	0	0	0	0	5	3	2	1	5	2	15	2	3	1	24	3
3015179	2016-07-19	13	1	2006-12-24	115	9	1	1	2	1.8617	28.5	132.5	-0.29	-0.5	-0.02	0	0	0	11.8	0	0	0	0	0	0	0	0	0	0	1	3	2	5	2	13	2	5	2	28	3
3015204	2016-07-20	13	2	2007-10-20	105	8	1	1	1	-1.18433	29	127.5	0.34	-0.58	0.87	0	0	0	11.7	0	0	0	0	0	0	0	0	0	3	2	5	3	5	2	18	2	6	3	24	3
3015206	2016-07-21	13	2	2007-09-09	106	8	1	1	2	-1.93246	20.5	120	-1.96	-1.9	-1.1	0	0	0	11.4	1	1	0	0	0	0	0	0	0	3	2	3	2	5	2	16	2	4	2	11	2
3015212	2016-07-18	13	1	2007-04-21	111	9	1	1	2	1.02179	36.7	130	1.44	-0.64	2.3	0	0	0	13.1	0	0	0	0	88	1	0	0	1	3	2	2	1	3	1	14	2	5	2	23	3
3015214	2016-07-18	13	1	2003-02-27	161	13	1	1	2		35.3	150.5		-1.14	-1.68	0	0		11.5	1	1	0	0	40	1	0	0	1	1	1	-1	1	1	1	5	1	4	2	18	2
3015217	2016-07-18	13	1	2007-02-07	113	9	1	1	1		23.2	125	-1.62	-1.58	-0.92	0	0	0	11.8	0	0	0	0	0	0	0	0	0	6	3	5	3	5	2	17	2	2	1	24	3
3015219	2016-07-19	13	2	2007-05-15	110	9	1	1	1	-0.375531	21.9	130	-1.76	-0.57	-2.2	0	1	0	11.9	0	0	0	0	44	1	0	0	1	4	2	-1	1	3	1	12	2	4	2	25	3
3015220	2016-07-19	13	2	2006-11-26	116	9	1	1	2	-1.17373	23.9	123	-1.55	-2.15	-0.33	1	0	0	12.5	0	0	0	0	0	0	0	0	0	1	1	2	1	7	3	16	2	5	2	25	3
3015231	2016-07-20	13	1	2007-06-10	109	9	1	9	1	-1.32931	28.1	139.5	-0.06	1.08	-1.17	0	0	0	12.8	0	0	0	0	0	0	0	0	0	1	1	1	1	1	1	6	1	3	1	27	3
3015233	2016-07-19	13	1	2007-07-01	109	9	1	1	2	0.175303	23.7	126.5	-1.24	-1.08	-0.87	0	0	0	12.3	0	0	984	1	0	0	0	0	1	1	1	1	1	2	1	10	1	3	1	28	3
3015235	2016-07-18	13	1	2007-09-25	106	8	1	1	2	-0.425597	24.6	124	-0.8	-1.29	0	0	0	0	12.8	0	0	0	0	0	0	0	0	0	0	1	3	2	4	2	11	2	5	2	21	3
3015242	2016-07-18	13	1	2007-01-08	114	9	1	1	2	-0.248303	28.9	132	-0.15	-0.51	0.21	0	0	0	12.8	0	0	0	0	0	0	0	0	0	-1	1	1	1	5	2	10	1	7	3	25	3
3015246	2016-07-19	13	1	2007-04-10	111	9	1	2	2	0.510426	22.36	128.5	-1.78	-0.88	-2	0	1	0	12.8	0	0	17492	1	0	0	0	0	1	-1	1	2	1	4	2	13	2	6	3	23	3
3015258	2016-07-18	13	2	2007-10-01	106	8	1	1	2	0.177551	24.6	124.5	-0.72	-1.15	-0.08	0	0	0	12.9	0	0	6036	1	0	0	0	0	1	3	2	2	1	3	1	12	2	2	1	26	3
3015262	2016-07-18	13	2	2006-07-24	120	9	1	1	2	1.07186	35.5	129	0.61	-1.51	1.7	0	0	0	10.8	1	1	0	0	0	0	0	0	0	2	1	2	1	7	3	11	2	2	1	24	3
3015264	2016-07-20	13	1	2007-08-15	107	8	1	1	2	-0.375531	20	123.5	-2.44	-1.44	-2.37	0	1	1	11	1	1	0	0	0	0	0	0	0	2	1	2	1	7	3	11	2	2	1	18	2
3015267	2016-07-18	13	2	2006-11-04	116	9	1	1	2	-1.17373	31	138.5	0.08	0.31	-0.14	0	0	0	13.3	0	0	0	0	0	0	0	0	0	2	1	1	1	5	2	13	2	6	3	23	3
3015268	2016-07-21	13	2	2003-12-28	151	12	1	1	2	1.10297	25.3	137		-2.52	-2.95	1	1		11.3	1	1	0	0	0	0	0	0	0	4	2	3	2	8	3	19	2	3	1	28	3
3015269	2016-07-20	13	2	2007-10-11	105	8	1	1	2	-1.17373	33.4	122.5	1.13	-1.41	2.25	0	0	0	11.8	0	0	0	0	0	0	0	0	0	3	2	3	2	5	2	18	2	2	1	20	3
3015275	2016-07-18	13	2	2007-09-29	106	8	1	1	3	0.27366	36.4	133	1.53	0.25	1.79	0	0	0	13	0	0	0	0	96	1	0	0	1	1	1	1	1	1	1	8	1	3	1	14	2
3015279	2016-07-21	13	1	2007-09-06	106	8	1	9	1	-1.17373	27.7	128.5	0.01	-0.54	0.46	0	0	0	12.6	0	0	0	0	0	0	0	0	0	1	1	4	2	5	2	13	2	7	3	28	3
3023006	2016-07-11	28	2	2006-08-21	119	9	1	1	2	-0.375531	19.8	130	-3.1	-1.27	-3.58	0	1	1	12.1	0	0	0	0	0	0	0	0	0	2	1	1	1	6	2	13	2	3	1	26	3
3023007	2016-07-11	28	1	2006-08-21	119	9	1	1	2		23.9	130	-1.73	-1.16	-1.61	0	0	0	12.3	0	0	0	0	0	0	0	0	0	1	1	2	1	1	1	9	1	5	2	21	3
3023016	2016-07-11	28	2	2007-11-16	104	8	1	1	2	1.06351	23.9	118	-0.78	-2.08	0.6	1	0	0	11.6	0	0	280	1	0	0	0	0	1	3	2	4	2	5	2	16	2	6	3	25	3
3023018	2016-07-11	28	1	2006-10-29	116	9	1	2	2	-0.485069	27.9	130.5	-0.49	-0.89	0.05	0	0	0	13	0	0	0	0	0	0	0	0	0	2	1	0	1	0	1	5	1	3	1	28	3
3023024	2016-07-11	28	2	2007-05-18	110	9	1	1	2	2.42313	20.5	121	-2.23	-2.03	-1.35	1	0	1	13.1	0	0	0	0	348	1	0	0	1	4	2	5	3	6	2	24	3	4	2	28	3
3023033	2016-07-14	28	2	2007-06-08	109	9	1	1	2	0.510426	22.1	125	-1.63	-1.3	-1.23	0	0	0	13.1	0	0	0	0	0	0	0	0	0	0	1	2	1	3	1	8	1	2	1	25	3
3023034	2016-07-13	28	2	2006-11-19	116	9	1	1	1	0.934031	21.5	132	-2.29	-0.72	-2.94	0	1	1	13.6	0	0	0	0	0	0	0	0	0	0	1	0	1	0	1	0	1	0	1	9	1
3023035	2016-07-13	28	2	2006-01-20	126	10	1	1	2	1.07186	22.9	130		-1.81	-2.09	0	1		6.09999	3	1	1000	1	112	1	0	0	1	1	1	4	2	6	2	18	2	4	2	24	3
3023039	2016-07-13	28	2	2006-11-29	116	9	1	9	2		21.8	122	-2.19	-2.31	-1.03	1	0	1	11.9	0	0	9016	1	88	1	0	0	1	3	2	2	1	5	2	12	2	4	2	21	3
3023047	2016-07-11	28	2	2006-10-29	117	9	1	1	1	1.02179	22.4	122	-2.07	-2.38	-0.79	1	0	1	13.7	0	0	3436	1	112	1	0	0	1	1	1	1	1	1	1	10	1	6	3	23	3
3023048	2016-07-14	28	1	2007-07-22	108	8	1	1	2	-1.17373	25.5	127.5	-0.66	-0.84	-0.23	0	0	0	12.6	0	0	296	1	88	1	0	0	1	3	2	1	1	4	2	16	2	5	2	25	3
3023053	2016-07-14	28	1	2007-10-26	105	8	1	2	1	-1.93246	29.8	125	0.54	-1.06	1.56	0	0	0	12.1	0	0	0	0	0	0	0	0	0	1	1	2	1	2	1	8	1	6	3	17	2
3023056	2016-07-12	28	2	2007-07-13	108	8	1	1	1	1.25856	23.8	129	-1.06	-0.57	-1.09	0	0	0	10.1	1	1	1548	1	68	1	0	0	1	1	1	1	1	1	1	10	1	4	2	27	3
3023059	2016-07-13	28	1	2006-11-15	116	9	1	1	2	-0.57058	28.3	127	-0.39	-1.45	0.67	0	0	0	12.4	0	0	0	0	0	0	0	0	0	4	2	1	1	7	3	18	2	5	2	28	3
3023060	2016-07-13	28	1	2007-06-20	109	9	1	1	9	-0.287771	20.4	121	-2.39	-1.99	-1.6	0	0	1	12.5	0	0	14160	1	180	1	0	0	1	1	1	2	1	2	1	8	1	7	3	25	3
3023063	2016-07-11	28	2	2007-10-07	105	8	1	1	2	1.8617	36.5	132.5	1.6	0.25	1.87	0	0	0	15	0	0	0	0	64	1	0	0	1	4	2	1	1	6	2	15	2	2	1	24	3
3023065	2016-07-12	28	2	2007-02-15	113	9	1	1	2	1.81999	29.8	135	0.03	0	0.03	0	0	0	7.9	2	1	0	0	0	0	0	0	0	3	2	4	2	6	2	20	3	5	2	22	3
3023066	2016-07-11	28	2	2006-11-20	116	9	1	1	1		18.5	124.5	-3.36	-1.91	-3.32	0	1	1	11.6	0	0	0	0	0	0	0	0	0	3	2	2	1	5	2	18	2	5	2	28	3
3023067	2016-07-13	28	1	2005-10-07	129	10	1	1	2	0.510426	30.8	136		-0.86	-0.08	0	0		14.1	0	0	6332	1	48	1	0	0	1	3	2	1	1	2	1	13	2	4	2	25	3
3023072	2016-07-12	28	2	2006-02-28	124	10	1	9	2		24.1	123		-2.73	-0.45	1	0		11.4	1	1	4232	1	440	1	0	0	1	2	1	3	2	5	2	13	2	4	2	23	3
3023077	2016-07-13	28	2	2007-07-28	108	8	1	1	2		23.4	128	-1.18	-0.74	-1.11	0	0	0	11.2	1	1	0	0	0	0	0	0	0	3	2	2	1	6	2	14	2	2	1	21	3
3023081	2016-07-11	28	2	2007-04-27	111	9	1	1	2	0.3726	23.6	128	-1.31	-0.97	-1.08	0	0	0	12.5	0	0	0	0	0	0	0	0	0	4	2	1	1	5	2	14	2	2	1	23	3
3023082	2016-07-13	28	1	2006-12-23	115	9	1	1	1	-0.57058	24.4	132	-1.36	-0.58	-1.65	0	0	0	13.3	0	0	0	0	80	1	0	0	1	5	3	0	1	1	1	14	2	2	1	27	3
3023086	2016-07-13	28	1	2005-01-26	138	11	1	1	2	-1.93246	28.1	128.5		-2.53	-0.11	1	0		12.9	0	0	0	0	32	1	0	0	1	2	1	4	2	6	2	19	2	7	3	26	3
3023096	2016-07-11	28	2	2007-05-17	110	9	1	1	2	-1.17373	25.3	136	-0.79	0.41	-1.6	0	0	0	11.4	1	1	384	1	8	1	0	0	1	1	1	1	1	0	1	10	1	3	1	25	3
3023099	2016-07-13	28	1	2007-09-26	106	8	1	1	2	2.42313	20.9	125	-2.03	-1.12	-2.08	0	1	1	12	0	0	0	0	0	0	0	0	0	3	2	3	2	8	3	21	3	6	3	16	2
3023100	2016-07-13	28	2	2006-09-23	118	9	1	1	2	-1.93246	20	121	-2.96	-2.61	-1.8	1	0	1	11	1	1	2112	1	0	0	0	0	1	1	1	1	1	1	1	10	1	3	1	28	3
3023115	2016-07-11	28	1	2007-06-08	109	9	1	1	2	2.34947	48.4	138	2.96	0.83	3.25	0	0	0	13.8	0	0	0	0	0	0	0	0	0	0	1	2	1	3	1	12	2	4	2	28	3
3023123	2016-07-11	28	2	2007-11-09	104	8	1	2	3	-0.287771	28.2	123.5	0.24	-1.16	1.14	0	0	0	12.5	0	0	3568	1	0	0	0	0	1	4	2	1	1	4	2	14	2	4	2	28	3
3023130	2016-07-13	28	1	2006-10-14	117	9	1	1	9		20.8	127.5	-2.68	-1.43	-2.91	0	1	1	13.4	0	0	13864	1	136	1	0	0	1	0	1	-2	1	0	1	3	1	3	1	23	3
3023131	2016-07-13	28	2	2007-05-31	110	9	1	1	1		22.9	125	-1.45	-1.38	-0.89	0	0	0	11.5	0	0	0	0	24	1	0	0	1	1	1	0	1	4	2	12	2	5	2	28	3
3023142	2016-07-13	28	1	2006-12-12	115	9	1	2	1		19.5	115	-3.09	-3.31	-1.03	1	0	1	10.5	1	1	1132	1	532	1	0	0	1	1	1	1	1	1	1	10	1	3	1	21	3
3023144	2016-07-13	28	2	2006-12-19	115	9	1	1	2	-1.37102	22.4	123.5	-1.93	-2	-0.98	1	0	0	12.4	0	0	312	1	32	1	0	0	1	1	1	1	1	1	1	10	1	6	3	28	3
3023146	2016-07-11	28	2	2007-03-18	112	9	1	1	2		26.1	133.5	-0.72	-0.16	-0.94	0	0	0	11.2	1	1	1340	1	28	1	0	0	1	4	2	3	2	5	2	21	3	6	3	23	3
3023150	2016-07-12	28	2	2006-04-13	123	10	1	1	2	-1.17373	23	127		-2.04	-1.47	1	0		10.9	1	1	1420	1	180	1	0	0	1	2	1	2	1	5	2	17	2	5	2	28	3
3023155	2016-07-12	28	2	2007-01-02	114	9	1	1	2	0.975748	23.5	130	-1.54	-0.89	-1.51	0	0	0	12.7	0	0	28	1	160	1	0	0	1	3	2	3	2	0	1	11	2	1	1	22	3
3023160	2016-07-12	28	1	2005-03-29	136	11	1	1	2	1.06351	26.9	134		-1.61	-1.35	0	0		12.4	0	0	104	1	84	1	0	0	1	4	2	-1	1	7	3	18	2	3	1	26	3
3023161	2016-07-13	28	2	2004-03-04	148	12	1	2	2	6.38353	28.5	135.5		-2.56	-1.38	1	0		12.1	0	0	1444	1	440	1	8	1	1	1	1	2	1	4	2	11	2	2	1	26	3
3023162	2016-07-11	28	1	2006-11-10	116	9	1	1	2		30.4	142	0.06	0.95	-0.8	0	0	0	12.7	0	0	0	0	0	0	0	0	0	4	2	3	2	5	2	15	2	3	1	25	3
3023163	2016-07-12	28	2	2006-12-12	115	9	1	1	3		23.3	127.1	-1.66	-1.43	-1.16	0	0	0	13	0	0	0	0	240	1	0	0	1	1	1	1	1	3	1	14	2	4	2	26	3
3023166	2016-07-12	28	2	2007-03-25	112	9	1	1	2	0.177551	40.9	141	1.78	1.04	1.66	0	0	0	10.4	1	1	0	0	0	0	0	0	0	4	2	0	1	4	2	14	2	4	2	26	3
3023168	2016-07-13	28	2	2007-02-20	113	9	1	1	2	1.02179	24.9	125	-1.09	-1.61	-0.19	0	0	0	10.2	1	1	9256	1	0	0	0	0	1	1	1	1	1	2	1	11	2	4	2	27	3
3023169	2016-07-12	28	2	2004-10-07	141	11	1	2	1		24.9	126		-3.49	-1.06	1	0		14.5	0	0	34308	1	232	1	8	1	1	1	1	1	1	3	1	8	1	6	3	19	2
3028003	2016-07-11	4	1	2007-06-27	109	9	2	1	2	0.27366	19.5	119	-2.76	-2.32	-1.75	1	0	1	9.39999	2	1	0	0	0	0	0	0	0	1	1	3	2	3	1	11	2	3	1	24	3
3028007	2016-07-11	4	1	2005-02-27	136	11	2	1	1	-1.18433	23.4	129		-2.34	-2.11	1	1		11.8	0	0	0	0	0	0	0	0	0	1	1	0	1	3	1	8	1	2	1	24	3
3028014	2016-07-11	4	2	2007-06-06	109	9	2	1	2	-0.386129	24.9	131	-0.83	-0.33	-0.97	0	0	0	9	2	1	0	0	0	0	0	0	0	3	2	2	1	2	1	11	2	4	2	25	3
3028017	2016-07-11	4	2	2007-05-18	110	9	2	1	2	-0.57058	28.4	124	-0.08	-1.54	1.01	0	0	0	9.19999	2	1	0	0	0	0	0	0	0	2	1	1	1	1	1	10	1	6	3	28	3
3028018	2016-07-11	4	2	2007-03-10	112	9	2	1	2	0.3726	29.1	131.5	-0.05	-0.49	0.28	0	0	0	13.5	0	0	0	0	0	0	0	0	0	4	2	3	2	0	1	12	2	4	2	27	3
3028019	2016-07-11	4	1	2007-04-03	111	9	2	1	2	-1.93246	23.9	126.5	-1.29	-1.21	-0.81	0	0	0	10.8	1	1	216	1	0	0	0	0	1	1	1	1	1	1	1	7	1	3	1	27	3
3028020	2016-07-11	4	1	2006-11-11	116	9	2	1	2	0.27366	21.7	127	-2.29	-1.45	-2.19	0	1	1	11.5	0	0	0	0	0	0	0	0	0	1	1	1	1	-1	1	5	1	5	2	22	3
3028028	2016-07-11	4	2	2007-07-22	108	8	2	1	2	-1.93246	22.8	124.5	-1.35	-1.31	-0.82	0	0	0	11.1	1	1	0	0	0	0	0	0	0	3	2	2	1	4	2	17	2	3	1	28	3
3028029	2016-07-11	4	1	2006-11-24	116	9	2	1	2	-1.32931	21	126	-2.55	-1.61	-2.42	0	1	1	9.39999	2	1	0	0	0	0	0	0	0	2	1	3	2	5	2	17	2	7	3	28	3
3028030	2016-07-11	4	1	2006-11-24	116	9	2	1	2	-1.32931	20.7	126	-2.67	-1.61	-2.62	0	1	1	11.8	0	0	0	0	0	0	0	0	0	1	1	2	1	0	1	10	1	4	2	27	3
3028034	2016-07-11	4	1	2006-12-25	115	9	2	1	2	-1.17373	50	139.5	2.76	0.62	3.09	0	0	0	14.3	0	0	0	0	0	0	0	0	0	5	3	2	1	5	2	18	2	3	1	27	3
3028036	2016-07-11	4	1	2007-10-16	105	8	2	1	2	-1.93246	20.9	124	-1.97	-1.22	-1.85	0	0	0	13.9	0	0	0	0	0	0	0	0	0	2	1	3	2	4	2	13	2	5	2	26	3
3028038	2016-07-11	4	1	2006-11-18	116	9	2	1	2	-0.443353	33.5	138	0.65	0.31	0.69	0	0	0	13.9	0	0	0	0	0	0	0	0	0	3	2	1	1	4	2	15	2	4	2	25	3
3028040	2016-07-11	4	2	2006-09-13	118	9	2	1	2	0.185901	20.7	127	-2.71	-1.67	-2.51	0	1	1	12.1	0	0	0	0	4	1	0	0	1	1	1	-1	1	1	1	5	1	5	2	27	3
3028041	2016-07-11	4	2	2006-12-13	115	9	2	2	2	1.8617	27.6	131.5	-0.56	-0.72	-0.22	0	0	0	13.2	0	0	0	0	0	0	0	0	0	3	2	1	1	2	1	8	1	4	2	24	3
3028042	2016-07-11	4	1	2007-04-11	111	9	2	1	2	0.315376	25.1	127	-0.94	-1.13	-0.37	0	0	0	13.3	0	0	80	1	0	0	0	0	1	1	1	0	1	1	1	5	1	0	1	20	3
3028047	2016-07-11	4	2	2007-03-26	112	9	2	1	2	-1.17373	25.3	128	-0.92	-1.05	-0.45	0	0	0	13.2	0	0	0	0	0	0	0	0	0	5	3	2	1	-1	1	10	1	5	2	27	3
3028052	2016-07-11	4	1	2007-07-08	108	9	2	1	2		24.7	126.5	-0.88	-1.01	-0.4	0	0	0	8.6	2	1	0	0	0	0	0	0	0	-1	1	4	2	6	2	14	2	5	2	28	3
3028053	2016-07-11	4	1	2007-04-18	111	9	2	1	2	-1.93246	32.9	137	0.82	0.51	0.76	0	0	0	8	2	1	0	0	0	0	0	0	0	4	2	3	2	2	1	12	2	4	2	25	3
3028055	2016-07-11	4	1	2007-03-03	112	9	2	1	2	-1.93246	22.4	125.5	-1.82	-1.44	-1.4	0	0	0	12.2	0	0	0	0	0	0	0	0	0	3	2	1	1	4	2	15	2	4	2	25	3
3028059	2016-07-11	4	1	2007-05-12	110	9	2	1	2	0.873306	25.2	126	-0.85	-1.23	-0.15	0	0	0	7	2	1	0	0	0	0	0	0	0	1	1	2	1	2	1	10	1	5	2	22	3
3028063	2016-07-11	4	1	2007-08-26	107	8	2	1	2	0.3726	19.2	114	-2.77	-3.03	-0.87	1	0	1	9.39999	2	1	0	0	0	0	0	0	0	1	1	1	1	0	1	7	1	5	2	28	3
3028064	2016-07-11	4	1	2006-10-06	117	9	2	1	2	-0.287771	25	123	-1.29	-2.15	0.11	1	0	0	14.5	0	0	0	0	0	0	0	0	0	3	2	1	1	2	1	10	1	5	2	26	3
3028067	2016-07-11	4	1	2007-03-07	112	9	2	1	2	0.460359	25.3	130.5	-0.93	-0.62	-0.89	0	0	0	14.6	0	0	0	0	260	1	0	0	1	5	3	3	2	5	2	18	2	4	2	28	3
3028069	2016-07-11	4	1	2007-07-22	108	8	2	1	2	-1.93246	27.1	127	-0.24	-0.93	0.44	0	0	0	12.1	0	0	0	0	0	0	0	0	0	2	1	1	1	3	1	10	1	5	2	27	3
3028072	2016-07-11	4	2	2006-11-12	116	9	2	1	2	-1.32931	24.6	125.5	-1.36	-1.76	-0.43	0	0	0	13.4	0	0	0	0	0	0	0	0	0	3	2	2	1	2	1	12	2	5	2	27	3
3028081	2016-07-11	4	1	2006-12-12	115	9	2	1	2	1.25856	22.3	123.5	-2.03	-1.95	-1.13	0	0	1	11.5	0	0	0	0	0	0	0	0	0	4	2	0	1	-1	1	9	1	3	1	24	3
3028084	2016-07-11	4	1	2007-04-03	111	9	2	1	2	1.11357	20.6	120.59	-2.42	-2.18	-1.43	1	0	1	13.8	0	0	0	0	0	0	0	0	0	4	2	5	3	3	1	15	2	3	1	26	3
3033002	2016-07-11	24	1	2007-04-24	111	9	2	1	2	-1.13426	22.5	123.5	-1.74	-1.7	-0.95	0	0	0	13.4	0	0	692	1	0	0	0	0	1	6	3	2	1	6	2	21	3	6	3	27	3
3033003	2016-07-11	24	2	2007-07-10	108	9	2	1	1	-1.93246	27.3	129.5	-0.2	-0.49	0.09	0	0	0	12.4	0	0	0	0	0	0	0	0	0	5	3	3	2	6	2	22	3	6	3	26	3
3033004	2016-07-11	24	1	2007-05-24	110	9	2	1	2	1.25856	23	123.5	-1.51	-1.64	-0.69	0	0	0	11.2	1	1	0	0	0	0	0	0	0	-1	1	2	1	5	2	10	1	2	1	22	3
3033007	2016-07-12	24	2	2006-03-17	124	10	2	1	2	1.8617	19.6	116		-3.81	-1.28	1	0		12.5	0	0	0	0	0	0	0	0	0	5	3	2	1	5	2	15	2	6	3	26	3
3033008	2016-07-11	24	1	2002-06-14	169	14	2	2	1	-1.13426	31.5	139		-3.21	-1.46	1	0		13.6	0	0	0	0	80	1	0	0	1	2	1	4	2	7	3	18	2	3	1	26	3
3033010	2016-07-11	24	1	2007-08-14	107	8	2	1	2	-1.93246	22.1	127.5	-1.65	-0.77	-1.88	0	0	0	13.2	0	0	0	0	0	0	0	0	0	3	2	4	2	4	2	18	2	4	2	25	3
3033011	2016-07-11	24	2	2007-06-14	109	9	2	1	2	-1.32931	30.3	133.5	0.36	0.08	0.42	0	0	0	11.1	1	1	1296	1	0	0	0	0	1	3	2	2	1	1	1	9	1	6	3	28	3
3033012	2016-07-12	24	1	2007-05-04	110	9	2	1	2	-0.425597	19.9	121.5	-2.65	-1.97	-2.05	0	1	1	12.6	0	0	0	0	0	0	0	0	0	2	1	-1	1	5	2	12	2	6	3	25	3
3033014	2016-07-11	24	1	2007-07-24	108	8	2	1	2	0.510426	20.1	119.5	-2.45	-2.17	-1.46	1	0	1	12.2	0	0	0	0	0	0	0	0	0	4	2	4	2	6	2	20	3	6	3	27	3
3033018	2016-07-11	24	2	2007-03-23	112	9	2	1	2	-1.17373	30.8	129.5	0.28	-0.81	0.93	0	0	0	13	0	0	0	0	0	0	0	0	0	5	3	4	2	4	2	19	2	4	2	26	3
3033019	2016-07-11	24	1	2006-11-03	116	9	2	1	1	-1.93246	22.1	124.5	-2.15	-1.85	-1.45	0	0	1	13.3	0	0	0	0	0	0	0	0	0	2	1	4	2	5	2	17	2	5	2	28	3
3033020	2016-07-11	24	1	2007-09-16	106	8	2	1	1	0.510426	27.2	131.5	-0.11	-0.03	-0.17	0	0	0	14.4	0	0	0	0	0	0	0	0	0	4	2	1	1	6	2	15	2	6	3	28	3
3033024	2016-07-11	24	2	2006-10-20	117	9	2	1	2	-0.287771	25.3	132.5	-1.24	-0.72	-1.21	0	0	0	14.1	0	0	0	0	0	0	0	0	0	4	2	3	2	7	3	21	3	5	2	28	3
3033025	2016-07-11	24	2	2007-05-07	110	9	2	1	2	-0.375531	32.6	136.5	0.71	0.49	0.62	0	0	0	12.7	0	0	0	0	0	0	0	0	0	2	1	2	1	3	1	14	2	5	2	28	3
3033027	2016-07-11	24	2	2006-12-11	115	9	2	1	2	-1.17373	22.8	130	-1.81	-0.96	-1.86	0	0	0	13.3	0	0	0	0	0	0	0	0	0	4	2	4	2	8	3	20	3	4	2	26	3
3033029	2016-07-12	24	1	2007-09-30	105	8	2	1	2	1.74866	21.2	121.5	-1.86	-1.65	-1.16	0	0	0	11.5	0	0	0	0	0	0	0	0	0	5	3	2	1	3	1	16	2	4	2	28	3
3033030	2016-07-11	24	1	2007-09-18	106	8	2	1	2	-1.17373	27.1	131.5	-0.13	-0.03	-0.21	0	0	0	13.3	0	0	0	0	0	0	0	0	0	3	2	3	2	6	2	16	2	6	3	26	3
3033031	2016-07-12	24	2	2007-03-31	111	9	2	1	2	-1.17373	22.9	119.5	-1.52	-2.35	-0.09	1	0	0	12.5	0	0	0	0	0	0	0	0	0	3	2	1	1	4	2	13	2	4	2	26	3
3033032	2016-07-11	24	1	2007-05-31	109	9	2	1	1	-1.93246	21.4	125.5	-2.01	-1.24	-1.92	0	0	1	14.5	0	0	0	0	0	0	0	0	0	0	1	1	1	2	1	11	2	5	2	24	3
3033033	2016-07-11	24	1	2007-09-19	106	8	2	1	2		39.3	130.5	2.1	-0.2	2.78	0	0	0	14.6	0	0	0	0	0	0	0	0	0	4	2	2	1	5	2	15	2	4	2	25	3
3033034	2016-07-12	24	2	2007-02-02	113	9	2	1	2	-0.248303	28	134	-0.35	-0.17	-0.38	0	0	0	13.7	0	0	0	0	0	0	0	0	0	0	1	2	1	4	2	9	1	4	2	15	2
3033035	2016-07-11	24	1	2006-10-19	117	9	2	1	2	-1.18433	24.9	128	-1.32	-1.35	-0.74	0	0	0	13.4	0	0	0	0	0	0	0	0	0	3	2	3	2	4	2	13	2	3	1	26	3
3033037	2016-07-11	24	1	2005-08-14	131	10	2	1	2	3.90874	34.5	137.5		-0.77	0.65	0	0		12.2	0	0	0	0	0	0	0	0	0	4	2	3	2	4	2	16	2	6	3	26	3
3033039	2016-07-11	24	2	2007-06-27	109	9	2	1	2	1.10297	24	127.5	-1.07	-0.9	-0.8	0	0	0	14.8	0	0	0	0	0	0	0	0	0	5	3	3	2	2	1	15	2	5	2	27	3
3033040	2016-07-12	24	1	2007-07-19	108	8	2	1	2	0.3726	29.2	129.5	0.25	-0.51	0.76	0	0	0	12.2	0	0	0	0	0	0	0	0	0	0	1	0	1	3	1	7	1	4	2	28	3
3039002	2016-07-11	6	2	2007-09-27	106	8	1	1	2	-1.32931	31.4	135	0.74	0.58	0.59	0	0	0	12.7	0	0	0	0	0	0	0	0	0	2	1	3	2	3	1	11	2	5	2	22	3
3039003	2016-07-12	6	2	2007-05-07	110	9	1	1	2	0.665314	27.2	124	-0.34	-1.54	0.7	0	0	0	11.8	0	0	0	0	0	0	0	0	0	4	2	3	2	1	1	12	2	5	2	25	3
3039004	2016-07-11	6	2	2007-03-17	112	9	1	1	1	-1.17373	20.2	122	-2.47	-2.02	-1.73	1	0	1	11.9	0	0	0	0	0	0	0	0	0	4	2	3	2	1	1	11	2	5	2	21	3
3039005	2016-07-11	6	2	2007-07-21	108	8	1	1	1	-1.93246	24.1	126	-0.98	-1.06	-0.52	0	0	0	13	0	0	0	0	0	0	0	0	0	2	1	1	1	1	1	7	1	4	2	28	3
3039006	2016-07-11	6	2	2006-12-15	115	9	1	1	2	-1.17373	22.7	129	-1.84	-1.12	-1.74	0	0	0	14.2	0	0	0	0	0	0	0	0	0	6	3	1	1	1	1	11	2	3	1	27	3
3039007	2016-07-11	6	1	2007-01-06	114	9	1	1	2	-1.17373	26.6	128	-0.7	-1.16	0	0	0	0	12.5	0	0	0	0	0	0	0	0	0	2	1	1	1	6	2	14	2	6	3	24	3
3039010	2016-07-11	6	2	2007-09-02	106	8	1	1	1	-1.17373	40.1	130	2.01	-0.25	2.55	0	0	0	12	0	0	0	0	0	0	0	0	0	3	2	2	1	3	1	11	2	5	2	27	3
3039011	2016-07-13	6	2	2005-12-03	127	10	1	1	2	2.20448	37.4	142		-0.05	0.66	0	0		13.5	0	0	0	0	408	1	0	0	1	2	1	2	1	1	1	9	1	5	2	25	3
3039012	2016-07-11	6	1	2007-07-30	107	8	1	1	2	0.460359	21.4	125	-1.9	-1.19	-1.79	0	0	0	14.1	0	0	0	0	0	0	0	0	0	3	2	1	1	2	1	7	1	6	3	23	3
3039013	2016-07-11	6	2	2006-07-08	120	10	1	1	2	0.665314	27.1	129.5	-0.98	-1.43	-0.23	0	0	0	11.3	1	1	0	0	0	0	0	0	0	-1	1	1	1	1	1	5	1	6	3	25	3
3039014	2016-07-12	6	1	2007-04-08	111	9	1	1	2	-1.17373	22.7	124.5	-1.67	-1.54	-1.04	0	0	0	12.4	0	0	0	0	0	0	0	0	0	3	2	-1	1	6	2	12	2	6	3	21	3
3039016	2016-07-12	6	2	2007-10-30	104	8	1	1	2	-1.17373	34.1	127	1.3	-0.58	1.99	0	0	0	13.9	0	0	0	0	0	0	0	0	0	5	3	1	1	4	2	13	2	5	2	27	3
3039017	2016-07-13	6	2	2007-06-25	109	9	1	1	2	-0.425597	19.7	119	-2.45	-2.28	-1.4	1	0	1	12.9	0	0	0	0	0	0	0	0	0	4	2	1	1	0	1	8	1	5	2	27	3
3039018	2016-07-12	6	2	2005-12-29	126	10	1	1	1	-1.13426	34.4	135.5		-0.96	0.76	0	0		14.6	0	0	0	0	0	0	0	0	0	1	1	2	1	0	1	7	1	3	1	26	3
3039020	2016-07-11	6	2	2007-08-03	107	8	1	1	2	-1.93246	25.5	119	-0.56	-2.14	0.9	1	0	0	12.9	0	0	0	0	0	0	0	0	0	2	1	0	1	2	1	8	1	5	2	18	2
3039023	2016-07-11	6	2	2007-04-27	111	9	1	1	2		24.2	127	-1.15	-1.13	-0.69	0	0	0	14.6	0	0	0	0	0	0	0	0	0	2	1	2	1	1	1	10	1	5	2	19	2
3039024	2016-07-11	6	1	2006-12-07	115	9	1	1	2		38.8	135	1.52	-0.1	2.09	0	0	0	12.3	0	0	0	0	0	0	0	0	0	2	1	1	1	1	1	6	1	7	3	24	3
3039025	2016-07-11	6	1	2007-08-25	107	8	1	1	2	-1.93246	29	131	0.26	-0.19	0.51	0	0	0	11.7	0	0	0	0	0	0	0	0	0	2	1	2	1	4	2	12	2	5	2	27	3
3039026	2016-07-11	6	2	2007-04-27	111	9	1	1	2	-0.425597	30	138	0.18	0.64	-0.25	0	0	0	15.6	0	0	0	0	0	0	0	0	0	4	2	1	1	7	3	16	2	4	2	21	3
3039029	2016-07-11	6	1	2007-03-08	112	9	1	1	2	-0.425597	18.9	116	-3.17	-2.99	-1.55	1	0	1	12.8	0	0	0	0	0	0	0	0	0	3	2	2	1	6	2	12	2	4	2	23	3
3039031	2016-07-11	6	1	2007-10-25	105	8	1	1	2	-1.37102	19.8	119	-2.4	-2.07	-1.49	1	0	1	13.2	0	0	0	0	0	0	0	0	0	1	1	1	1	6	2	12	2	4	2	24	3
3039032	2016-07-11	6	1	2007-08-10	107	8	1	1	2	-1.93246	22.9	121	-1.38	-1.86	-0.24	0	0	0	11.9	0	0	0	0	0	0	0	0	0	0	1	2	1	6	2	12	2	5	2	24	3
3039033	2016-07-11	6	1	2006-10-30	116	9	1	1	2		21.6	130	-2.33	-0.97	-2.9	0	1	1	13.2	0	0	0	0	0	0	0	0	0	2	1	4	2	6	2	15	2	5	2	22	3
3041003	2016-07-20	36	2	2007-02-27	113	9	1	1	2	-1.13426	37	133	1.22	-0.33	1.73	0	0	0	12.6	0	0	0	0	0	0	0	0	0	3	2	2	1	6	2	17	2	5	2	24	3
3041009	2016-07-19	36	1	2006-08-23	119	9	1	1	2	1.06351	31.4	134	0.1	-0.53	0.57	0	0	0	13.7	0	0	0	0	112	1	0	0	1	2	1	2	1	4	2	16	2	5	2	28	3
3041010	2016-07-19	36	2	2007-06-29	109	9	1	1	1	-1.93246	26.4	126.5	-0.46	-1.06	0.18	0	0	0	11.6	0	0	0	0	0	0	0	0	0	0	1	3	2	4	2	12	2	5	2	26	3
3041014	2016-07-18	36	2	2007-06-08	109	9	1	1	2	0.460359	18.7	119	-2.84	-2.28	-1.97	1	0	1	12	0	0	0	0	0	0	0	0	0	3	2	3	2	5	2	19	2	6	3	23	3
3041028	2016-07-19	36	1	2006-09-26	118	9	1	1	2	-1.17373	50.4	140	2.63	0.49	2.99	0	0	0	12.6	0	0	0	0	8	1	0	0	1	0	1	3	2	7	3	14	2	6	3	28	3
3041032	2016-07-20	36	2	2007-07-30	108	8	1	1	1	-1.17373	37.1	134.5	1.51	0.33	1.73	0	0	0	12.8	0	0	0	0	0	0	0	0	0	2	1	1	1	5	2	12	2	4	2	23	3
3041033	2016-07-18	36	2	2007-05-16	110	9	1	1	1	0.3726	27.6	131.5	-0.25	-0.33	-0.11	0	0	0	11	1	1	0	0	0	0	0	0	0	2	1	2	1	1	1	9	1	3	1	24	3
3041037	2016-07-18	36	1	2007-02-23	113	9	1	1	2	-1.93246	38.4	136	1.58	0.2	1.98	0	0	0	12.2	0	0	0	0	0	0	0	0	0	2	1	2	1	4	2	15	2	5	2	28	3
3041048	2016-07-19	36	2	2006-10-22	117	9	1	1	1	-0.287771	40.5	134.5	1.46	-0.41	2.02	0	0	0	12.8	0	0	0	0	0	0	0	0	0	4	2	4	2	5	2	19	2	1	1	28	3
3041054	2016-07-19	36	1	2007-02-28	113	9	1	1	2	-0.622894	19.8	120	-2.86	-2.39	-1.84	1	0	1	12.1	0	0	0	0	0	0	0	0	0	2	1	2	1	2	1	7	1	2	1	14	2
3041058	2016-07-19	36	1	2007-03-15	112	9	1	1	2	-0.248303	22.7	128.5	-1.72	-0.95	-1.83	0	0	0	13.2	0	0	0	0	0	0	0	0	0	5	3	3	2	7	3	20	3	5	2	25	3
3041061	2016-07-18	36	1	2007-07-28	108	8	1	9	2		29.9	133.5	0.4	0.16	0.43	0	0	0	14.1	0	0	0	0	0	0	0	0	0	3	2	4	2	6	2	17	2	3	1	21	3
3041063	2016-07-19	36	2	2007-01-14	114	9	1	1	1	0.975748	21.8	126	-2.06	-1.52	-1.65	0	0	1	10.8	1	1	0	0	0	0	0	0	0	0	1	0	1	1	1	8	1	6	3	28	3
3041064	2016-07-19	36	2	2007-07-20	108	9	1	1	2	3.58421	21.7	118	-1.69	-2.37	-0.28	1	0	0	12	0	0	0	0	0	0	0	0	0	1	1	0	1	4	2	12	2	4	2	26	3
3041068	2016-07-21	36	2	2007-08-11	107	8	1	1	2	1.25856	21.8	120.5	-1.59	-1.89	-0.6	0	0	0	11.3	1	1	0	0	0	0	0	0	0	5	3	4	2	4	2	16	2	1	1	22	3
3041071	2016-07-18	36	1	2006-12-07	115	9	1	1	2		23.6	123	-1.6	-2.03	-0.42	1	0	0	13	0	0	0	0	0	0	0	0	0	-2	1	3	2	2	1	6	1	5	2	18	2
3041076	2016-07-18	36	1	2007-11-08	104	8	1	1	1	-1.93246	22.9	130	-1.21	-0.14	-1.88	0	0	0	13.2	0	0	0	0	0	0	0	0	0	1	1	2	1	4	2	12	2	3	1	26	3
3041078	2016-07-18	36	1	2007-06-26	109	9	1	1	2	1.07186	23.7	130	-1.24	-0.5	-1.52	0	0	0	13.2	0	0	0	0	0	0	0	0	0	2	1	1	1	0	1	8	1	6	3	21	3
3041079	2016-07-18	36	1	2006-12-13	115	9	1	1	1	-0.57058	41.9	135.5	1.92	-0.02	2.49	0	0	0	12.1	0	0	0	0	0	0	0	0	0	4	2	2	1	1	1	13	2	1	1	25	3
3041080	2016-07-19	36	1	2007-05-10	110	9	1	1	2	-0.425597	24.6	122	-1.02	-1.88	0.25	0	0	0	10.1	1	1	0	0	0	0	0	0	0	3	2	-1	1	6	2	14	2	5	2	27	3
3041082	2016-07-18	36	2	2007-09-22	106	8	1	2	2	1.81999	24.2	130	-0.83	-0.25	-1.04	0	0	0	12.5	0	0	0	0	0	0	0	0	0	2	1	1	1	2	1	14	2	4	2	28	3
3041090	2016-07-18	36	2	2007-11-11	104	8	1	1	2	0.460359	24.2	131	-0.7	0.08	-1.15	0	0	0	12.7	0	0	0	0	12	1	0	0	1	3	2	3	2	3	1	14	2	5	2	27	3
3041091	2016-07-18	36	1	2007-02-24	113	9	1	2	2	-0.287771	21.8	127	-2.09	-1.26	-2.07	0	1	1	8	2	1	0	0	992	1	0	0	1	2	1	4	2	2	1	14	2	7	3	19	2
3041094	2016-07-19	36	2	2006-06-08	121	10	1	1	2	1.10297	43.6	137		-0.34	2.12	0	0		12.6	0	0	0	0	0	0	0	0	0	1	1	1	1	1	1	9	1	5	2	28	3
3041095	2016-07-19	36	1	2007-01-12	114	9	1	1	9	-1.93246	43.4	139	2.15	0.62	2.42	0	0	0	12.1	0	0	0	0	0	0	0	0	0	3	2	2	1	1	1	12	2	6	3	19	2
3041097	2016-07-18	36	2	2006-01-28	126	10	1	1	2	-0.287771	20.6	124.5		-2.65	-2.31	1	1		13.3	0	0	0	0	0	0	0	0	0	1	1	1	1	2	1	12	2	3	1	27	3
3041115	2016-07-18	36	2	2007-10-02	106	8	1	1	2		28.1	129.5	0.1	-0.33	0.37	0	0	0	13.1	0	0	0	0	0	0	0	0	0	-1	1	1	1	1	1	5	1	6	3	25	3
3041123	2016-07-18	36	2	2007-09-03	107	8	1	1	1	-1.17373	35	127	1.27	-0.82	2.07	0	0	0	10.8	1	1	0	0	0	0	0	0	0	6	3	3	2	5	2	23	3	6	3	23	3
3041129	2016-07-19	36	1	2005-10-26	129	10	1	1	2	1.11357	26.3	130		-1.77	-0.75	0	0		11.9	0	0	1780	1	0	0	0	0	1	2	1	1	1	3	1	13	2	6	3	28	3
3041135	2016-07-18	36	2	2006-10-13	117	9	1	1	1	-0.375531	40.5	139	1.46	0.3	1.66	0	0	0	13.1	0	0	0	0	0	0	0	0	0	0	1	0	1	0	1	4	1	5	2	28	3
3041136	2016-07-18	36	2	2007-09-24	106	8	1	1	2	0.3726	21.6	121	-1.59	-1.73	-0.75	0	0	0	10.8	1	1	0	0	0	0	0	0	0	3	2	2	1	5	2	13	2	7	3	22	3
3041139	2016-07-18	36	1	2007-04-28	111	9	1	1	2	-0.375531	27.9	133.5	-0.21	-0.06	-0.31	0	0	0	13	0	0	0	0	0	0	0	0	0	3	2	2	1	4	2	17	2	6	3	28	3
3041159	2016-07-19	36	2	2007-08-17	107	8	1	2	2	0.975748	21.9	120.5	-1.56	-1.89	-0.56	0	0	0	14.8	0	0	0	0	0	0	0	0	0	0	1	1	1	1	1	7	1	2	1	24	3
3041165	2016-07-19	36	1	2007-01-18	114	9	1	1	2	-1.17373	21.5	124	-2.25	-1.81	-1.65	0	0	1	12.3	0	0	0	0	0	0	0	0	0	5	3	3	2	3	1	14	2	2	1	25	3
3041181	2016-07-20	36	2	2007-07-29	108	8	1	1	2	0.177551	21.6	119	-1.72	-2.21	-0.47	1	0	0	11.7	0	0	0	0	0	0	0	0	0	3	2	3	2	7	3	19	2	6	3	26	3
3041189	2016-07-18	36	2	2006-12-05	116	9	1	1	2	0.3726	23	124	-1.81	-1.99	-0.83	0	0	0	12.7	0	0	0	0	0	0	0	0	0	4	2	3	2	5	2	19	2	6	3	25	3
3041193	2016-07-18	36	1	2007-03-02	113	9	1	1	1	-1.93246	30.2	132.5	0.19	-0.36	0.56	0	0	0	13.4	0	0	0	0	0	0	0	0	0	2	1	0	1	2	1	12	2	4	2	22	3
3041194	2016-07-18	36	2	2007-01-18	114	9	1	1	2	-0.57058	25.2	126	-1.07	-1.52	-0.25	0	0	0	13.1	0	0	0	0	0	0	0	0	0	1	1	0	1	1	1	9	1	4	2	28	3
3041203	2016-07-18	36	1	2006-11-06	117	9	1	1	2	-0.425597	33.4	137	0.58	0.08	0.76	0	0	0	13.5	0	0	0	0	0	0	0	0	0	2	1	0	1	5	2	13	2	4	2	21	3
3041208	2016-07-18	36	2	2007-08-09	107	8	1	1	2	-0.287771	21.8	121	-1.59	-1.81	-0.68	0	0	0	12.8	0	0	0	0	0	0	0	0	0	3	2	3	2	2	1	10	1	4	2	25	3
3041212	2016-07-20	36	1	2007-06-12	109	9	1	2	1	-1.32931	21.5	118	-1.97	-2.48	-0.41	1	0	0	11.8	0	0	0	0	0	0	0	0	0	4	2	1	1	2	1	13	2	6	3	25	3
3041217	2016-07-19	36	1	2007-09-03	107	8	1	1	2	1.8617	26.8	127	-0.26	-0.86	0.35	0	0	0	11.8	0	0	0	0	0	0	0	0	0	1	1	0	1	1	1	5	1	1	1	20	3
3041225	2016-07-18	36	1	2007-04-19	111	9	1	1	2	-1.37102	24.7	124	-1.05	-1.62	-0.05	0	0	0	13.1	0	0	0	0	0	0	0	0	0	5	3	3	2	2	1	13	2	2	1	24	3
3041231	2016-07-18	36	1	2007-04-03	112	9	1	1	2	-1.93246	21.8	122.5	-2.03	-1.93	-1.15	0	0	1	12.1	0	0	0	0	0	0	0	0	0	1	1	1	1	0	1	5	1	4	2	23	3
3041232	2016-07-18	36	1	2006-10-26	117	9	1	1	2	0.975748	25.2	122.5	-1.24	-2.23	0.26	1	0	0	12.8	0	0	0	0	0	0	0	0	0	3	2	0	1	3	1	10	1	5	2	24	3
3041233	2016-07-19	36	1	2007-10-27	105	8	1	1	2	-0.425597	27.1	129	-0.08	-0.38	0.2	0	0	0	12.9	0	0	0	0	0	0	0	0	0	2	1	-2	1	6	2	10	1	4	2	23	3
3041237	2016-07-18	36	2	2007-05-24	110	9	1	1	2	-0.375531	25.8	130	-0.67	-0.57	-0.51	0	0	0	10.9	1	1	0	0	0	0	0	0	0	4	2	2	1	6	2	20	3	6	3	28	3
3041238	2016-07-19	36	1	2006-09-24	118	9	1	1	2	-0.425597	26.4	123	-0.97	-2.2	0.58	1	0	0	14	0	0	0	0	0	0	0	0	0	1	1	2	1	1	1	8	1	5	2	27	3
3041246	2016-07-18	36	1	2007-07-05	108	9	1	1	2	0.975748	30.8	128.5	0.58	-0.68	1.33	0	0	0	12.1	0	0	0	0	0	0	0	0	0	1	1	1	1	3	1	12	2	5	2	25	3
3041254	2016-07-18	36	1	2007-09-21	106	8	1	1	2	-0.375531	41.7	131	2.41	-0.12	3.08	0	0	0	11.4	1	1	0	0	0	0	0	0	0	3	2	3	2	3	1	15	2	7	3	27	3
3041271	2016-07-19	36	2	2006-12-18	115	9	1	1	2		32.9	131.5	0.48	-0.72	1.11	0	0	0	12.6	0	0	0	0	0	0	0	0	0	5	3	2	1	4	2	19	2	6	3	27	3
3041274	2016-07-18	36	1	2007-07-17	108	9	1	9	2		25.8	124	-0.58	-1.42	0.43	0	0	0	12.9	0	0	0	0	0	0	0	0	0	1	1	0	1	1	1	4	1	1	1	19	2
3041275	2016-07-18	36	1	2005-01-15	138	11	1	1	2	-1.93246	31	132		-2.02	0.28	1	0		13.3	0	0	0	0	0	0	0	0	0	2	1	0	1	2	1	9	1	4	2	20	3
3041278	2016-07-18	36	2	2006-10-26	117	9	1	1	2	0.499827	20.5	123	-2.71	-2.23	-1.86	1	0	1	14	0	0	0	0	0	0	0	0	0	1	1	0	1	1	1	6	1	5	2	27	3
3041280	2016-07-21	36	2	2007-07-29	108	8	1	1	2	0.177551	20.4	120	-2.13	-2.04	-1.19	1	0	1	10.6	1	1	0	0	0	0	0	0	0	2	1	3	2	4	2	14	2	3	1	27	3
3041281	2016-07-18	36	2	2006-10-13	117	9	1	1	2	0.510426	24.6	132	-1.42	-0.8	-1.42	0	0	0	12.4	0	0	0	0	0	0	0	0	0	1	1	1	1	1	1	6	1	5	2	27	3
3041286	2016-07-18	36	2	2007-05-26	110	9	1	1	2	-1.17373	31.2	141	0.47	1.22	-0.26	0	0	0	12.6	0	0	0	0	0	0	0	0	0	3	2	1	1	2	1	13	2	6	3	28	3
3041287	2016-07-20	36	2	2007-02-01	114	9	1	1	1	-0.375531	28.5	138	-0.3	0.39	-0.78	0	0	0	12.6	0	0	0	0	0	0	0	0	0	4	2	2	1	5	2	17	2	7	3	23	3
3041291	2016-07-19	36	1	2007-05-13	110	9	1	1	2	-1.18433	35.3	134	1.28	0.09	1.68	0	0	0	12.9	0	0	0	0	0	0	0	0	0	0	1	1	1	1	1	6	1	4	2	26	3
3041292	2016-07-18	36	2	2007-08-15	107	8	1	1	2		22.1	121	-1.5	-1.81	-0.55	0	0	0	11.8	0	0	0	0	0	0	0	0	0	-1	1	2	1	2	1	7	1	4	2	27	3
3041293	2016-07-20	36	2	2007-07-30	108	8	1	1	2		26.1	126	-0.47	-1.06	0.18	0	0	0	11.9	0	0	0	0	0	0	0	0	0	0	1	1	1	1	1	7	1	3	1	25	3
3041294	2016-07-18	36	2	2007-12-21	103	8	1	1	9	-1.17373	20.3	119.5	-1.83	-1.75	-1.05	0	0	0	13	0	0	0	0	0	0	0	0	0	0	1	-1	1	0	1	2	1	6	3	24	3
3041297	2016-07-18	36	1	2007-10-20	105	8	1	1	2	0.499827	18.5	116.5	-2.97	-2.49	-1.81	1	0	1	12.6	0	0	3912	1	0	0	0	0	1	3	2	1	1	0	1	8	1	2	1	27	3
3041303	2016-07-18	36	2	2007-09-18	106	8	1	1	1	-1.13426	22.4	116	-1.34	-2.56	0.32	1	0	0	12.6	0	0	0	0	0	0	0	0	0	0	1	2	1	2	1	9	1	6	3	22	3
3041311	2016-07-20	36	1	2007-06-05	110	9	1	1	2	-0.248303	25	128	-0.91	-0.9	-0.56	0	0	0	13	0	0	0	0	0	0	0	0	0	3	2	1	1	2	1	14	2	2	1	22	3
3041323	2016-07-18	36	1	2007-06-11	109	9	1	1	2	0.3726	42.9	140	2.38	1.16	2.4	0	0	0	12.6	0	0	0	0	0	0	0	0	0	3	2	0	1	4	2	12	2	5	2	24	3
3041326	2016-07-19	36	1	2007-06-18	109	9	1	1	2	2.02494	20.8	119.5	-2.23	-2.23	-1.06	1	0	1	11.7	0	0	0	0	0	0	0	0	0	2	1	1	1	3	1	8	1	5	2	9	1
3041340	2016-07-18	36	2	2007-06-30	109	9	1	1	2	-0.57058	20.7	126.5	-2.09	-1.06	-2.2	0	1	1	12.6	0	0	0	0	0	0	0	0	0	1	1	1	1	2	1	10	1	1	1	28	3
3041341	2016-07-18	36	1	2006-06-08	121	10	1	1	2	0.217019	30	133.5		-0.74	0.2	0	0		12.8	0	0	0	0	56	1	0	0	1	1	1	1	1	0	1	8	1	3	1	24	3
3041342	2016-07-18	36	2	2007-02-05	113	9	1	1	2		20.6	125.5	-2.4	-1.53	-2.16	0	1	1	9.8	2	1	0	0	0	0	0	0	0	2	1	0	1	3	1	11	2	3	1	27	3
3041346	2016-07-18	36	2	2007-05-02	111	9	1	1	1	-1.17373	42.9	130.5	2.06	-0.57	2.71	0	0	0	13.6	0	0	0	0	0	0	0	0	0	1	1	2	1	2	1	11	2	5	2	28	3
3041350	2016-07-18	36	1	2006-10-24	117	9	1	1	2		20.8	123	-2.68	-2.15	-1.92	1	0	1	12.2	0	0	1744	1	0	0	0	0	1	1	1	0	1	2	1	5	1	4	2	20	3
3041357	2016-07-21	36	1	2007-05-13	110	9	1	1	1	0.27366	27	126	-0.38	-1.23	0.51	0	0	0	11.1	1	1	0	0	0	0	0	0	0	2	1	0	1	2	1	9	1	3	1	16	2
3041358	2016-07-18	36	2	2007-09-27	106	8	1	1	1	0.499827	26	128	-0.37	-0.58	-0.08	0	0	0	12.5	0	0	0	0	0	0	0	0	0	1	1	1	1	1	1	8	1	5	2	21	3
3041362	2016-07-19	36	1	2007-09-19	106	8	1	1	2	2.63108	31.7	136.5	0.87	0.81	0.59	0	0	0	13.5	0	0	0	0	0	0	0	0	0	3	2	1	1	1	1	9	1	3	1	19	2
3041364	2016-07-18	36	1	2007-03-18	112	9	1	1	2	-1.17373	23.9	121.5	-1.34	-2.09	0.01	1	0	0	11.1	1	1	0	0	0	0	0	0	0	1	1	1	1	1	1	11	2	6	3	25	3
3041365	2016-07-18	36	1	2007-02-25	113	9	1	1	1		22	123.5	-2.02	-1.83	-1.25	0	0	1	13.7	0	0	0	0	72	1	0	0	1	0	1	3	2	3	1	10	1	1	1	21	3
3041368	2016-07-18	36	2	2007-10-09	105	8	1	1	2	-1.93246	20.3	121	-1.96	-1.66	-1.35	0	0	0	11.9	0	0	0	0	0	0	0	0	0	4	2	2	1	3	1	15	2	5	2	25	3
3041372	2016-07-18	36	2	2006-11-20	116	9	1	1	2	1.8617	30	139	-0.11	0.39	-0.49	0	0	0	12	0	0	0	0	0	0	0	0	0	5	3	5	3	7	3	25	3	6	3	28	3
3041373	2016-07-19	36	2	2007-02-07	113	9	1	1	2	1.11357	21.3	122.5	-2.15	-2.01	-1.28	1	0	1	13.6	0	0	0	0	0	0	0	0	0	3	2	4	2	3	1	17	2	6	3	25	3
3041378	2016-07-18	36	2	2006-09-14	118	9	1	1	2		24.8	127	-1.43	-1.67	-0.62	0	0	0	12.8	0	0	1344	1	0	0	0	0	1	2	1	0	1	0	1	5	1	5	2	26	3
3041384	2016-07-18	36	2	2007-01-21	114	9	1	1	2	1.25856	26.7	134	-0.7	-0.25	-0.84	0	0	0	13.3	0	0	0	0	0	0	0	0	0	6	3	3	2	3	1	18	2	4	2	23	3
3041389	2016-07-20	36	2	2007-07-17	108	9	1	1	2	-0.425597	20.3	117	-2.16	-2.54	-0.74	1	0	1	11.1	1	1	0	0	0	0	0	0	0	1	1	1	1	1	1	6	1	0	1	28	3
3041392	2016-07-18	36	1	2007-08-12	107	8	1	1	2	-1.93246	28.9	124.5	0.24	-1.28	1.35	0	0	0	8.3	2	1	0	0	0	0	0	0	0	3	2	3	2	4	2	12	2	4	2	28	3
3041393	2016-07-18	36	1	2005-06-06	133	11	1	1	2	-1.93246	23.5	130		-2.01	-2.16	1	1		13.3	0	0	0	0	0	0	0	0	0	0	1	0	1	0	1	3	1	3	1	25	3
3041399	2016-07-19	36	1	2007-01-20	114	9	1	1	2	0.499827	27.3	130	-0.52	-0.84	-0.05	0	0	0	12.2	0	0	0	0	0	0	0	0	0	3	2	3	2	1	1	11	2	0	1	22	3
3041401	2016-07-19	36	1	2007-05-27	110	9	1	1	2	1.46351	36.2	142.5	1.42	1.49	0.92	0	0	0	12.7	0	0	0	0	0	0	0	0	0	1	1	1	1	1	1	8	1	4	2	28	3
3041405	2016-07-18	36	2	2007-07-09	108	9	1	1	1	-1.32931	24.9	129	-0.77	-0.57	-0.65	0	0	0	13.4	0	0	0	0	0	0	0	0	0	-1	1	1	1	2	1	7	1	5	2	28	3
3041411	2016-07-18	36	1	2006-11-21	116	9	1	1	2	-0.386129	18.2	117.5	-3.63	-2.97	-2.46	1	1	1	12.1	0	0	0	0	0	0	0	0	0	5	3	1	1	3	1	14	2	5	2	23	3
3041412	2016-07-18	36	2	2006-10-18	117	9	1	1	1	-1.17373	38	135	1.14	-0.33	1.63	0	0	0	13	0	0	0	0	0	0	0	0	0	1	1	1	1	1	1	10	1	5	2	28	3
3041419	2016-07-20	36	2	2007-06-11	109	9	1	1	1	-1.93246	17.8	112.5	-3.19	-3.34	-1.28	1	0	1	14.1	0	0	0	0	0	0	0	0	0	2	1	5	3	3	1	15	2	6	3	22	3
3041427	2016-07-19	36	1	2006-12-01	116	9	1	1	1	-1.93246	27.6	133	-0.56	-0.49	-0.44	0	0	0	12.1	0	0	0	0	0	0	0	0	0	5	3	2	1	3	1	15	2	3	1	24	3
3041429	2016-07-19	36	1	2006-12-17	115	9	1	1	2	-1.18433	38	141	1.41	0.86	1.36	0	0	0	12.9	0	0	0	0	0	0	0	0	0	5	3	1	1	6	2	16	2	3	1	25	3
3041434	2016-07-18	36	2	2006-05-05	122	10	1	1	2	1.25856	22.4	125.5		-2.2	-1.47	1	0		11.5	0	0	6192	1	320	1	0	0	1	4	2	2	1	3	1	17	2	5	2	28	3
3041435	2016-07-19	36	1	2007-07-31	108	8	1	1	2	-1.93246	25.6	126	-0.63	-1.09	0.05	0	0	0	12.4	0	0	0	0	0	0	0	0	0	2	1	0	1	1	1	6	1	6	3	27	3
3041439	2016-07-20	36	1	2007-01-29	114	9	1	1	1	-1.17373	21.7	124	-2.18	-1.81	-1.53	0	0	1	10.3	1	1	0	0	0	0	0	0	0	1	1	2	1	5	2	16	2	6	3	22	3
3041447	2016-07-20	36	2	2007-09-15	106	8	1	1	2	-1.17373	21.6	124	-1.59	-1.24	-1.23	0	0	0	14	0	0	0	0	0	0	0	0	0	5	3	2	1	4	2	20	3	6	3	25	3
3041448	2016-07-18	36	1	2007-03-10	112	9	1	1	2	1.94593	29.2	125.5	0.03	-1.44	1.2	0	0	0	13.1	0	0	0	0	0	0	0	0	0	1	1	1	1	1	1	6	1	2	1	24	3
3041455	2016-07-18	36	1	2006-10-02	118	9	1	1	2		28.5	128	-0.46	-1.41	0.55	0	0	0	11.5	0	0	0	0	0	0	0	0	0	3	2	1	1	3	1	13	2	3	1	28	3
3041456	2016-07-18	36	2	2007-07-31	108	8	1	1	2	-0.425597	20.5	119	-2.09	-2.21	-0.97	1	0	1	12.9	0	0	0	0	0	0	0	0	0	6	3	2	1	5	2	18	2	6	3	27	3
3041458	2016-07-18	36	2	2007-05-06	110	9	1	1	2	-0.287771	23.2	130	-1.36	-0.57	-1.56	0	0	0	11.1	1	1	0	0	0	0	0	0	0	3	2	4	2	7	3	19	2	6	3	27	3
3041460	2016-07-18	36	1	2007-08-23	107	8	1	1	2		29.3	131	0.32	-0.19	0.61	0	0	0	12.9	0	0	0	0	0	0	0	0	0	2	1	3	2	3	1	13	2	3	1	25	3
3041467	2016-07-19	36	1	2007-05-01	111	9	1	1	1	-1.17373	20.6	116	-2.42	-2.93	-0.54	1	0	1	11.4	1	1	0	0	0	0	0	0	0	1	1	0	1	1	1	5	1	3	1	19	2
3041472	2016-07-18	36	2	2007-01-26	114	9	1	1	2	-1.13426	26.7	126.5	-0.7	-1.44	0.17	0	0	0	9.1	2	1	0	0	0	0	0	0	0	4	2	5	3	8	3	21	3	5	2	28	3
3041473	2016-07-18	36	1	2007-09-26	106	8	1	1	2	-0.375531	23.5	123	-1.13	-1.46	-0.3	0	0	0	12.3	0	0	0	0	0	0	0	0	0	0	1	1	1	5	2	10	1	3	1	28	3
3041474	2016-07-18	36	1	2007-09-26	106	8	1	1	2	-0.375531	25.9	124	-0.44	-1.29	0.5	0	0	0	12.7	0	0	0	0	0	0	0	0	0	1	1	2	1	5	2	11	2	4	2	27	3
3041483	2016-07-18	36	2	2006-10-22	117	9	1	1	9	-1.18433	22.7	120.5	-1.97	-2.62	-0.45	1	0	0	9	2	1	0	0	0	0	0	0	0	3	2	3	2	1	1	12	2	3	1	21	3
3041490	2016-07-18	36	1	2007-03-09	112	9	1	2	2	-1.32931	34.3	134	1.01	-0.05	1.42	0	0	0	12.8	0	0	0	0	0	0	0	0	0	1	1	1	1	1	1	7	1	2	1	24	3
3041492	2016-07-18	36	2	2006-02-24	125	10	1	1	2	0.510426	29.6	126		-2.35	0.75	1	0		12.1	0	0	12	1	0	0	0	0	1	4	2	2	1	3	1	17	2	6	3	27	3
3041495	2016-07-19	36	1	2007-04-07	111	9	1	1	2	0.315376	39.1	134	1.78	0.02	2.32	0	0	0	11.9	0	0	0	0	0	0	0	0	0	2	1	2	1	1	1	9	1	6	3	26	3
3041496	2016-07-19	36	1	2007-10-12	105	8	1	1	1	-1.18433	38.8	131	2.09	-0.04	2.7	0	0	0	13.5	0	0	0	0	0	0	0	0	0	3	2	2	1	2	1	11	2	6	3	24	3
3041500	2016-07-18	36	1	2006-10-26	117	9	1	1	2	0.499827	40.5	133.5	1.64	-0.47	2.41	0	0	0	13.8	0	0	0	0	0	0	0	0	0	-1	1	1	1	-1	1	2	1	1	1	27	3
3041507	2016-07-18	36	2	2007-04-01	112	9	1	1	1	-1.93246	43.7	135	2.09	0.08	2.47	0	0	0	14.2	0	0	0	0	0	0	0	0	0	6	3	3	2	4	2	17	2	4	2	25	3
3041509	2016-07-18	36	1	2007-04-21	111	9	1	1	1	0.354844	28.6	128	-0.05	-0.96	0.72	0	0	0	12.6	0	0	0	0	0	0	0	0	0	3	2	0	1	1	1	8	1	3	1	19	2
3041511	2016-07-20	36	1	2006-09-25	118	9	1	1	2	0.227617	29.4	131	-0.25	-0.94	0.42	0	0	0	12.7	0	0	0	0	0	0	0	0	0	3	2	3	2	6	2	17	2	3	1	26	3
3041517	2016-07-18	36	2	2007-02-16	113	9	1	1	2	-0.425597	27.8	136	-0.39	0.16	-0.72	0	0	0	12.5	0	0	0	0	0	0	0	0	0	5	3	5	3	5	2	23	3	4	2	28	3
3041518	2016-07-18	36	2	2006-12-06	115	9	1	1	2	-1.17373	24.1	124.5	-1.43	-1.84	-0.45	0	0	0	11.3	1	1	0	0	0	0	0	0	0	2	1	4	2	2	1	15	2	6	3	27	3
3041523	2016-07-18	36	1	2007-03-22	112	9	1	1	1	-1.17373	22.2	122.5	-1.89	-1.93	-0.94	0	0	0	12.6	0	0	0	0	0	0	0	0	0	6	3	2	1	4	2	19	2	6	3	27	3
3041527	2016-07-18	36	1	2006-11-07	116	9	1	1	1	-1.93246	22.3	123.5	-2.08	-2.01	-1.15	1	0	1	11.4	1	1	0	0	0	0	0	0	0	0	1	1	1	1	1	7	1	3	1	28	3
3041529	2016-07-19	36	2	2007-01-03	115	9	1	1	1	-1.17373	19.9	125	-2.79	-1.76	-2.52	0	1	1	11	1	1	0	0	0	0	0	0	0	3	2	2	1	0	1	11	2	2	1	21	3
3041530	2016-07-18	36	1	2007-06-14	109	9	1	1	2	-0.375531	24.9	137	-0.88	0.66	-2.24	0	1	0	12.2	0	0	888	1	0	0	0	0	1	2	1	3	2	2	1	9	1	4	2	24	3
3045001	2016-07-12	2	2	2007-11-05	104	8	1	1	1	-1.17373	38.9	133	1.97	0.42	2.21	0	0	0	4.59999	3	1	0	0	0	0	0	0	0	1	1	0	1	0	1	1	1	3	1	22	3
3045002	2016-07-12	2	1	2005-06-15	133	11	1	1	3	-0.612296	55.1	143.5		-0.01	2.8	0	0		14.3	0	0	0	0	0	0	0	0	0	2	1	0	1	2	1	11	2	4	2	19	2
3045009	2016-07-11	2	1	2007-06-07	109	9	1	1	1	0.3726	20.5	122.5	-2.35	-1.74	-1.85	0	0	1	13	0	0	0	0	0	0	0	0	0	0	1	4	2	4	2	12	2	4	2	16	2
3045016	2016-07-12	2	1	2007-09-03	106	8	1	1	1		21.9	130	-1.66	-0.28	-2.52	0	1	0	11	1	1	0	0	0	0	0	0	0	0	1	2	1	4	2	11	2	4	2	24	3
3045018	2016-07-12	2	2	2007-01-21	114	9	1	1	2	1.25856	22.1	127	-1.96	-1.36	-1.67	0	0	0	12.2	0	0	0	0	56	1	0	0	1	4	2	2	1	6	2	19	2	5	2	26	3
3045024	2016-07-11	2	2	2006-12-18	115	9	1	1	2	-0.375531	25.5	131	-1.06	-0.8	-0.87	0	0	0	13.1	0	0	0	0	0	0	0	0	0	3	2	1	1	6	2	16	2	4	2	22	3
3045034	2016-07-11	2	2	2007-03-16	112	9	1	1	1	0.315376	29.7	134	0.07	-0.08	0.14	0	0	0	11.9	0	0	0	0	0	0	0	0	0	4	2	4	2	7	3	22	3	4	2	28	3
3045043	2016-07-11	2	2	2007-05-11	110	9	1	1	2	-1.17373	22.8	125	-1.48	-1.38	-0.94	0	0	0	13.4	0	0	0	0	0	0	0	0	0	0	1	3	2	2	1	11	2	6	3	28	3
3045051	2016-07-12	2	1	2007-03-06	112	9	1	1	1	-0.287771	24.9	128.5	-1.05	-0.95	-0.72	0	0	0	14.6	0	0	0	0	0	0	0	0	0	4	2	5	3	5	2	21	3	4	2	20	3
3045055	2016-07-12	2	2	2007-02-24	113	9	1	1	2	-1.17373	25	129	-1.06	-0.97	-0.72	0	0	0	10.3	1	1	0	0	0	0	0	0	0	2	1	2	1	3	1	15	2	6	3	23	3
3045056	2016-07-12	2	1	2007-04-13	111	9	1	1	2	2.00719	24.5	127.5	-1.11	-1.04	-0.71	0	0	0	13.9	0	0	0	0	0	0	0	0	0	4	2	3	2	4	2	17	2	5	2	26	3
3045061	2016-07-12	2	1	2007-04-09	111	9	1	2	1	-0.425597	27.4	132	-0.33	-0.31	-0.26	0	0	0	12.4	0	0	0	0	0	0	0	0	0	3	2	2	1	4	2	14	2	4	2	25	3
3045062	2016-07-11	2	2	2006-09-27	118	9	1	1	1	-1.93246	25.1	130	-1.35	-1.2	-0.94	0	0	0	12.5	0	0	0	0	0	0	0	0	0	5	3	1	1	6	2	19	2	5	2	28	3
3045065	2016-07-11	2	2	2007-05-07	110	9	1	1	2	-1.17373	45.2	137	2.35	0.57	2.53	0	0	0	12.6	0	0	0	0	0	0	0	0	0	5	3	4	2	5	2	18	2	6	3	25	3
3045069	2016-07-12	2	2	2007-09-21	106	8	1	1	2	2.22874	25.9	125	-0.4	-1.07	0.28	0	0	0	11.5	0	0	0	0	0	0	0	0	0	4	2	2	1	5	2	18	2	4	2	27	3
3045071	2016-07-11	2	1	2007-09-04	106	8	1	1	2	-0.425597	18.2	122	-3.15	-1.63	-3.33	0	1	1	12.9	0	0	0	0	0	0	0	0	0	3	2	4	2	5	2	21	3	2	1	22	3
3045072	2016-07-12	2	1	2002-08-13	167	13	1	1	2	0.510426	38	154		-1.12	-1.58	0	0		11.4	1	1	0	0	0	0	0	0	0	4	2	3	2	5	2	18	2	4	2	28	3
3045077	2016-07-11	2	2	2007-07-26	108	8	1	1	1	-1.17373	22	122	-1.59	-1.72	-0.77	0	0	0	13.9	0	0	0	0	0	0	0	0	0	6	3	0	1	7	3	22	3	6	3	27	3
3045078	2016-07-11	2	2	2006-11-08	116	9	1	1	1	-1.93246	25.1	136	-1.22	-0.09	-1.82	0	0	0	12	0	0	0	0	0	0	0	0	0	4	2	4	2	6	2	21	3	4	2	28	3
3045079	2016-07-11	2	2	2007-09-06	106	8	1	1	2	1.8617	22.9	131	-1.19	-0.08	-1.78	0	0	0	14.8	0	0	0	0	0	0	0	0	0	3	2	3	2	4	2	18	2	7	3	26	3
3045080	2016-07-12	2	1	2007-04-08	111	9	1	1	2	0.3726	32.2	145	0.69	1.82	-0.54	0	0	0	12.8	0	0	14396	1	0	0	0	0	1	1	1	1	1	1	1	4	1	3	1	24	3

## Sheet: Code Book
Supplementary dataset for Soil-transmitted helmint infections and nutritional indices among Filipino schoolchildren. This dataset should not be distributed without the author's approval for sharing.
List of Variables and Attributes
No	Variable	Type	Label	Response Code
1	BarcodeID	Num	Participant ID
2	surveydate	Num	Date of survey
3	schoolnum	Num	School code
4	PISex	Num	Sex	1- Male, 2- Female
5	pidob	Num	Date of birth
6	_agemons	Num	Calulated age in months for deriving z-score
7	age	Num	age in years
8	rural_urban	Num	Rural/urban classification of schools	1-Urban
				2-Rural
9	Watdrink_source	Num	Source of drinking water	1- Improved source (piped water, bottled or mineral, hand pum)
				2- Unimproved (unprotected well, spring, river/pond)
10	typetoiletused	Num	Type of toilet	1-flush
				2-Pour-flush or water-sealed toilet
				3-Closed Pit toilet (Antipolo)
				9- No asnwer
11	SES	Num	SES score derived from the Pricinpal component analysis (PCA)
12	height	Num	height in cm
13	weight	Num	weight in kg
14	_ZBFA	Num	BMI-for-age z-score (calculated using WHO 2007 SAS macros package reference)
15	_ZHFA	Num	Height-for-age z-score (calculated using WHO 2007 SAS macros package reference)
16	_ZWFA	Num	Weight-for-age z-score (calculated using WHO 2007 SAS macros package reference)
17	stunting	Num	Stunting Category (used in the primary analysis)	1-yes, 0-no
18	thinness	Num	Thinness/Wasting Category (used in the primary analysis)	1-yes, 0-no
19	underwt	Num	Underweight Category (used in the primary analysis)	1-yes, 0-no
20	hemoglobin	Num	Hb level (in g/L)
21	anemia_severity	Num	Anemia severity classification based on WHO Criteria	0-non-aneamic, 1-mild, 2-moderate; 3=severe
22	anemia	Num	Anemia status used in the primary analysis	1-yes, 0-no
24	Asc_epg	Num	Overall measure: Intensity, As (eggs per gram)
23	Asc_Sp	Num	Overall positivity, As	1-yes, 0-no
34	Tri_epg	Num	Overall measure: Intensity, Tri (eggs per gram)
33	Tri_Sp	Num	Overall positivity, Tri	1-yes, 0-no
26	Hw_epg	Num	Overall measure, Intensity, Hw (eggs per gram)
25	Hw_Sp	Num	Overall positivity, Hw	1-yes, 0-no
35	anySTH	Num	With at least one STH infections	1-yes, 0-no
27	QD1Score_recoded	Num	Overall knowledge on STH transmission score
41	knowtrans_cat	Num	Overall knowledge on STH transmission category	1-poor
				2-average
				3-good
40	QD3Score	Num	Overall knowledge on STH signs and symptoms score
28	knowsigns_cat	Num	Overall knowledge on STH signs and symptoms category	1-poor
				2-average
				3-good
29	QD4Score	Num	Overall knowledge on STH prevention score
38	knowprev_cat	Num	Knowledge on STH prevention category	1-poor
				2-average
				3-good
32	ScoreKnow_recoded	Num	Overall knowledge score
39	knowscore_cat	Num	Overall knowledge category	1-poor
				2-average
				3-good
30	ScoreAtt	Num	Overall attitude score
36	att_cat	Num	Overall attitude category	1-poor
				2-average
				3-good
31	ScoreBehav	Num	Overall behaviour score
37	behav_cat	Num	Overall behaviour category	1-poor
				2-average
				3-good
